# Supplementary material for: Structural and Mechanistic Characterization of the Flavin-Dependent Monooxygenase and Oxidase Involved in Sorbicillinoid Biosynthesis
Source: ACS Chem Biol. 2025 Mar 7;20(3):646–55. doi: 10.1021/acschembio.4c00783 (PMC11934079; doi:10.1021/acschembio.4c00783)
Supplement: Supplementary file 2 — cb4c00783_si_002.xlsx [file cb4c00783_si_002.xlsx]

## Sheet: Fig. 1A
	Fig. 1A			Temperature (°C)	C 4.5			C 5.0			C 5.5			C 6			K 6.5			K 7			K 7.5			T 8			T 8.5			T 9
	C	citrate		25	0.0011	0.0000		0.0056	0.0064		0.0122	0.0261		0.0181	0.0212		0.0208	0.0240		0.0164	0.0196		0.0146	0.0153		0.0287	0.0305		0.0157	0.0149		0.0116	0.0125
	K	Kpi		25.5	0.0012	0.0011		0.0045	0.0047		0.0099	0.0242		0.0143	0.0190		0.0186	0.0224		0.0156	0.0175		0.0129	0.0134		0.0261	0.0285		0.0149	0.0132		0.0095	0.0103
	T	Tris		26	0	0.0014		0.0039	0.0041		0.0092	0.0230		0.0137	0.0161		0.0171	0.0214		0.0137	0.0180		0.0119	0.0127		0.0241	0.0274		0.0130	0.0125		0.0084	0.0091
				26.5	0.0019	0.0017		0.0034	0.0036		0.0071	0.0200		0.0117	0.0137		0.0154	0.0186		0.0134	0.0161		0.0109	0.0113		0.0208	0.0252		0.0115	0.0101		0.0077	0.0080
				26.7	0.0038	0.0033		0.0031	0.0038		0.0078	0.0198		0.0115	0.0147		0.0162	0.0198		0.0135	0.0158		0.0112	0.0110		0.0214	0.0242		0.0116	0.0097		0.0062	0.0081
				27.5	0.0046	0.0040		0.0019	0.0005		0.0058	0.0182		0.0092	0.0103		0.0148	0.0186		0.0125	0.0141		0.0103	0.0095		0.0183	0.0223		0.0095	0.0080		0.0052	0.0069
				27.8	0.0085	0.0050		0.0027	0.0017		0.0065	0.0199		0.0099	0.0120		0.0147	0.0166		0.0123	0.0139		0.0107	0.0106		0.0182	0.0211		0.0087	0.0077		0.0056	0.0057
				28.5	0.008	0.0072		0.0010	0.0012		0.0048	0.0158		0.0081	0.0112		0.0134	0.0150		0.0108	0.0129		0.0087	0.0088		0.0167	0.0201		0.0077	0.0074		0.0051	0.0064
				28.8	0.0112	0.0082		0.0015	0.0000		0.0044	0.0165		0.0077	0.0101		0.0121	0.0150		0.0103	0.0111		0.0079	0.0066		0.0148	0.0194		0.0080	0.0058		0.0031	0.0045
				29.5	0.0126	0.0115		0.0007	0.0008		0.0052	0.0153		0.0058	0.0068		0.0110	0.0135		0.0098	0.0110		0.0083	0.0071		0.0144	0.0184		0.0068	0.0059		0.0035	0.0033
				30	0.0144	0.0139		0.0007	0.0002		0.0035	0.0149		0.0058	0.0085		0.0103	0.0125		0.0086	0.0103		0.0076	0.0065		0.0133	0.0174		0.0055	0.0056		0.0025	0.0029
				30.5	0.0189	0.0167		0.0001	0.0000		0.0020	0.0129		0.0053	0.0054		0.0097	0.0107		0.0081	0.0100		0.0063	0.0059		0.0118	0.0162		0.0045	0.0041		0.0016	0.0028
				30.8	0.0235	0.0206		0.0010	0.0012		0.0017	0.0136		0.0047	0.0080		0.0100	0.0119		0.0082	0.0099		0.0071	0.0051		0.0118	0.0160		0.0049	0.0047		0.0030	0.0028
				31.4	0.026	0.0237		0.0003	0.0005		0.0029	0.0137		0.0054	0.0057		0.0075	0.0110		0.0068	0.0080		0.0046	0.0048		0.0107	0.0163		0.0050	0.0026		0.0015	0.0018
				31.8	0.0306	0.0281		0.0000	0.0007		0.0010	0.0114		0.0038	0.0050		0.0070	0.0099		0.0067	0.0072		0.0046	0.0039		0.0104	0.0134		0.0034	0.0016		0.0025	0.0021
				32.4	0.0365	0.0338		0.0001	0.0015		0.0032	0.0105		0.0029	0.0048		0.0068	0.0093		0.0054	0.0073		0.0038	0.0048		0.0090	0.0127		0.0029	0.0022		0.0017	0.0010
				32.9	0.0424	0.0393		0.0008	0.0015		0.0017	0.0102		0.0039	0.0056		0.0058	0.0093		0.0056	0.0063		0.0040	0.0045		0.0078	0.0126		0.0025	0.0020		0.0015	0.0013
				33.4	0.0475	0.0460		0.0015	0.0015		0.0000	0.0111		0.0037	0.0036		0.0057	0.0082		0.0048	0.0056		0.0027	0.0031		0.0083	0.0118		0.0017	0.0010		0.0010	0.0008
				33.9	0.0562	0.0543		0.0018	0.0026		0.0010	0.0097		0.0038	0.0039		0.0062	0.0073		0.0048	0.0059		0.0033	0.0024		0.0073	0.0110		0.0015	0.0015		0.0011	0.0010
				34.3	0.0612	0.0627		0.0022	0.0022		0.0015	0.0087		0.0021	0.0019		0.0045	0.0069		0.0033	0.0041		0.0021	0.0026		0.0053	0.0098		0.0017	0.0014		0.0006	0.0001
				34.8	0.0704	0.0706		0.0038	0.0024		0.0005	0.0091		0.0028	0.0026		0.0048	0.0071		0.0031	0.0033		0.0026	0.0020		0.0060	0.0099		0.0011	0.0005		0.0000	0.0001
				35.3	0.0802	0.0796		0.0033	0.0054		0.0002	0.0075		0.0011	0.0035		0.0047	0.0049		0.0024	0.0035		0.0021	0.0019		0.0036	0.0083		0.0000	0.0000		0.0005	0.0009
				35.9	0.0895	0.0894		0.0050	0.0055		0.0012	0.0080		0.0028	0.0022		0.0031	0.0059		0.0028	0.0040		0.0019	0.0020		0.0041	0.0091		0.0019	0.0011		0.0004	0.0000
				36.3	0.0998	0.1004		0.0063	0.0068		0.0006	0.0074		0.0031	0.0030		0.0032	0.0050		0.0028	0.0031		0.0010	0.0019		0.0037	0.0080		0.0017	0.0005		0.0011	0.0014
				36.8	0.1112	0.1133		0.0067	0.0077		0.0004	0.0061		0.0021	0.0025		0.0021	0.0036		0.0020	0.0018		0.0000	0.0014		0.0027	0.0086		0.0009	0.0010		0.0006	0.0009
				37.3	0.1239	0.1274		0.0081	0.0096		0.0000	0.0063		0.0014	0.0024		0.0036	0.0041		0.0027	0.0026		0.0008	0.0008		0.0024	0.0072		0.0011	0.0017		0.0011	0.0021
				37.8	0.1355	0.1421		0.0100	0.0108		0.0002	0.0048		0.0006	0.0021		0.0007	0.0038		0.0010	0.0025		0.0012	0.0000		0.0020	0.0057		0.0005	0.0023		0.0012	0.0022
				38.4	0.1498	0.1576		0.0113	0.0136		0.0016	0.0055		0.0015	0.0000		0.0008	0.0031		0.0007	0.0024		0.0001	0.0009		0.0015	0.0047		0.0002	0.0024		0.0020	0.0024
				38.9	0.1655	0.1747		0.0137	0.0155		0.0018	0.0050		0.0018	0.0011		0.0015	0.0024		0.0011	0.0011		0.0000	0.0013		0.0023	0.0042		0.0004	0.0022		0.0016	0.0040
				39.3	0.1811	0.1923		0.0166	0.0178		0.0001	0.0040		0.0000	0.0014		0.0006	0.0025		0.0000	0.0006		0.0007	0.0002		0.0000	0.0035		0.0009	0.0029		0.0030	0.0041
				39.9	0.1981	0.2126		0.0191	0.0220		0.0027	0.0037		0.0019	0.0020		0.0006	0.0037		0.0018	0.0012		0.0012	0.0022		0.0023	0.0053		0.0022	0.0049		0.0046	0.0057
				40.3	0.2146	0.2339		0.0213	0.0245		0.0027	0.0029		0.0009	0.0009		0.0003	0.0013		0.0006	0.0009		0.0009	0.0030		0.0013	0.0025		0.0016	0.0046		0.0056	0.0066
				40.8	0.2324	0.2552		0.0246	0.0288		0.0026	0.0016		0.0018	0.0014		0.0008	0.0012		0.0004	0.0000		0.0017	0.0035		0.0010	0.0018		0.0027	0.0057		0.0068	0.0078
				41.3	0.2479	0.2751		0.0284	0.0325		0.0029	0.0015		0.0029	0.0012		0.0000	0.0000		0.0010	0.0012		0.0028	0.0044		0.0015	0.0015		0.0036	0.0074		0.0080	0.0098
				41.8	0.2659	0.2995		0.0314	0.0370		0.0038	0.0022		0.0021	0.0026		0.0004	0.0012		0.0016	0.0007		0.0042	0.0072		0.0016	0.0014		0.0050	0.0091		0.0106	0.0113
				42.3	0.2846	0.3229		0.0366	0.0422		0.0045	0.0017		0.0025	0.0013		0.0006	0.0004		0.0022	0.0024		0.0046	0.0077		0.0012	0.0007		0.0049	0.0100		0.0124	0.0143
				42.8	0.2979	0.3435		0.0420	0.0486		0.0059	0.0006		0.0026	0.0030		0.0014	0.0019		0.0030	0.0020		0.0065	0.0094		0.0019	0.0000		0.0065	0.0132		0.0156	0.0166
				43.3	0.3136	0.3671		0.0474	0.0544		0.0088	0.0014		0.0037	0.0024		0.0016	0.0029		0.0038	0.0035		0.0087	0.0129		0.0041	0.0007		0.0084	0.0156		0.0178	0.0209
				43.8	0.3264	0.3889		0.0521	0.0611		0.0090	0.0002		0.0033	0.0041		0.0010	0.0023		0.0050	0.0032		0.0112	0.0148		0.0034	0.0003		0.0098	0.0183		0.0212	0.0241
				44.3	0.3387	0.4084		0.0592	0.0693		0.0132	0.0000		0.0061	0.0031		0.0024	0.0033		0.0063	0.0050		0.0135	0.0180		0.0048	0.0000		0.0120	0.0220		0.0256	0.0279
				44.8	0.3509	0.4268		0.0660	0.0789		0.0151	0.0010		0.0071	0.0073		0.0045	0.0056		0.0093	0.0078		0.0171	0.0233		0.0071	0.0013		0.0148	0.0266		0.0302	0.0346
				45.4	0.3537	0.4385		0.0739	0.0864		0.0182	0.0012		0.0094	0.0083		0.0058	0.0071		0.0101	0.0086		0.0198	0.0272		0.0089	0.0001		0.0159	0.0302		0.0352	0.0390
				45.8	0.3619	0.4528		0.0840	0.0993		0.0240	0.0022		0.0118	0.0130		0.0092	0.0095		0.0138	0.0104		0.0234	0.0328		0.0123	0.0022		0.0207	0.0364		0.0413	0.0461
				46.3	0.3677	0.4635		0.0941	0.1094		0.0259	0.0033		0.0142	0.0144		0.0091	0.0112		0.0163	0.0124		0.0287	0.0373		0.0141	0.0018		0.0231	0.0414		0.0471	0.0535
				46.8	0.3709	0.4718		0.1028	0.1238		0.0315	0.0020		0.0173	0.0165		0.0111	0.0121		0.0199	0.0154		0.0337	0.0427		0.0162	0.0012		0.0285	0.0489		0.0551	0.0610
				47.3	0.3703	0.4750		0.1142	0.1366		0.0369	0.0042		0.0212	0.0219		0.0136	0.0159		0.0232	0.0190		0.0391	0.0526		0.0200	0.0023		0.0314	0.0576		0.0636	0.0698
				47.8	0.3736	0.4805		0.1273	0.1547		0.0427	0.0069		0.0266	0.0272		0.0171	0.0185		0.0280	0.0225		0.0460	0.0601		0.0234	0.0040		0.0372	0.0669		0.0725	0.0812
				48.3	0.3717	0.4821		0.1411	0.1715		0.0500	0.0096		0.0318	0.0335		0.0193	0.0208		0.0329	0.0272		0.0551	0.0701		0.0295	0.0048		0.0435	0.0768		0.0837	0.0932
				48.8	0.3693	0.4803		0.1550	0.1872		0.0583	0.0140		0.0392	0.0402		0.0241	0.0258		0.0399	0.0319		0.0644	0.0834		0.0358	0.0069		0.0495	0.0877		0.0961	0.1055
				49.3	0.3677	0.4804		0.1694	0.2075		0.0655	0.0156		0.0451	0.0457		0.0273	0.0301		0.0443	0.0372		0.0733	0.0942		0.0400	0.0086		0.0563	0.1000		0.1066	0.1187
				49.8	0.3685	0.4805		0.1864	0.2284		0.0752	0.0198		0.0539	0.0545		0.0324	0.0361		0.0523	0.0438		0.0859	0.1075		0.0483	0.0101		0.0661	0.1145		0.1199	0.1340
				50.3	0.3667	0.4807		0.2026	0.2497		0.0862	0.0230		0.0622	0.0667		0.0384	0.0404		0.0601	0.0498		0.0990	0.1240		0.0561	0.0129		0.0746	0.1298		0.1305	0.1467
				50.8	0.3648	0.4766		0.2200	0.2737		0.0976	0.0289		0.0734	0.0777		0.0435	0.0474		0.0695	0.0593		0.1129	0.1422		0.0661	0.0180		0.0844	0.1474		0.1450	0.1647
				51.3	0.3643	0.4782		0.2382	0.2966		0.1095	0.0329		0.0867	0.0906		0.0506	0.0559		0.0807	0.0681		0.1307	0.1633		0.0771	0.0218		0.0966	0.1658		0.1585	0.1819
				51.8	0.3628	0.4749		0.2554	0.3208		0.1232	0.0396		0.0994	0.1056		0.0578	0.0646		0.0914	0.0794		0.1480	0.1862		0.0902	0.0279		0.1093	0.1860		0.1717	0.1967
				52.3	0.3632	0.4749		0.2735	0.3457		0.1401	0.0464		0.1121	0.1218		0.0677	0.0753		0.1040	0.0911		0.1678	0.2096		0.1049	0.0322		0.1215	0.2064		0.1840	0.2130
				52.8	0.3622	0.4721		0.2906	0.3714		0.1563	0.0525		0.1281	0.1390		0.0774	0.0874		0.1199	0.1058		0.1892	0.2356		0.1224	0.0394		0.1371	0.2297		0.1960	0.2259
				53.3	0.3605	0.4693		0.3072	0.3918		0.1761	0.0627		0.1474	0.1585		0.0901	0.1018		0.1375	0.1212		0.2143	0.2654		0.1400	0.0481		0.1493	0.2528		0.2071	0.2417
				53.8	0.3611	0.4687		0.3227	0.4156		0.1953	0.0695		0.1674	0.1794		0.1025	0.1166		0.1545	0.1393		0.2385	0.2953		0.1600	0.0575		0.1646	0.2745		0.2144	0.2509
				54.3	0.361	0.4673		0.3353	0.4365		0.2184	0.0780		0.1898	0.2059		0.1193	0.1349		0.1759	0.1578		0.2643	0.3256		0.1840	0.0697		0.1791	0.2983		0.2224	0.2581
				54.8	0.3578	0.4608		0.3454	0.4503		0.2414	0.0872		0.2137	0.2309		0.1350	0.1554		0.1975	0.1793		0.2922	0.3579		0.2067	0.0802		0.1922	0.3187		0.2278	0.2589
				55.3	0.3569	0.4540		0.3522	0.4620		0.2645	0.0974		0.2371	0.2587		0.1538	0.1773		0.2197	0.2012		0.3176	0.3892		0.2323	0.0943		0.2026	0.3370		0.2309	0.2619
				55.8	0.3573	0.4414		0.3589	0.4721		0.2904	0.1055		0.2633	0.2888		0.1744	0.2006		0.2432	0.2253		0.3389	0.4123		0.2577	0.1095		0.2133	0.3526		0.2314	0.2604
				56.3	0.3535	0.4376		0.3594	0.4756		0.3122	0.1132		0.2906	0.3177		0.1948	0.2266		0.2665	0.2505		0.3608	0.4398		0.2816	0.1216		0.2213	0.3636		0.2337	0.2610
				56.8	0.354	0.4323		0.3611	0.4772		0.3365	0.1230		0.3151	0.3487		0.2176	0.2537		0.2914	0.2746		0.3780	0.4595		0.2897	0.1393		0.2274	0.3731		0.2039	0.2587
				57.3	0.352	0.4167		0.3643	0.4829		0.3626	0.1330		0.3444	0.3826		0.2393	0.2849		0.3149	0.3003		0.3906	0.4740		0.2513	0.1562		0.2317	0.3784		0.2057	0.2456
				57.8	0.3519	0.4175		0.3599	0.4810		0.3838	0.1449		0.3698	0.4171		0.2648	0.3179		0.3383	0.3270		0.4023	0.4889		0.3398	0.1612		0.2361	0.3820		0.2065	0.2425
				58.3	0.3522	0.4099		0.3603	0.4787		0.4060	0.1588		0.3998	0.4467		0.2901	0.3529		0.3586	0.3502		0.4096	0.4970		0.3628	0.1718		0.2178	0.3645		0.2081	0.2348
				58.8	0.3447	0.4086		0.3567	0.4683		0.4249	0.1750		0.4274	0.4535		0.3030	0.3677		0.3761	0.3722		0.4134	0.5023		0.3809	0.1936		0.2147	0.3661		0.2092	0.2351
				59.3	0.3446	0.4064		0.3562	0.4695		0.4156	0.1905		0.4544	0.4802		0.3276	0.3986		0.3903	0.3624		0.4138	0.5047		0.3949	0.1802		0.2160	0.3550		0.2096	0.2343
				59.8	0.3408	0.3821		0.3513	0.4667		0.4284	0.2058		0.4599	0.4910		0.3498	0.4278		0.3990	0.3750		0.4147	0.5052		0.4037	0.1943		0.2164	0.3527		0.2099	0.2350
				60.3	0.3412	0.3829		0.3448	0.4581		0.4370	0.2185		0.4793	0.5041		0.3683	0.4523		0.4061	0.3853		0.4149	0.5060		0.4089	0.1890		0.2191	0.3451		0.2111	0.2347
				60.8	0.3382	0.3837		0.3429	0.4554		0.4303	0.2298		0.4952	0.5159		0.3842	0.4420		0.4092	0.3909		0.4144	0.5083		0.4109	0.1936		0.2192	0.3409		0.2099	0.2357
				61.3	0.3381	0.3847		0.3416	0.4545		0.4107	0.2413		0.4872	0.5242		0.3813	0.4564		0.3766	0.3937		0.4131	0.4713		0.4104	0.1964		0.2194	0.3401		0.2104	0.2351
				61.8	0.3367	0.3666		0.3413	0.4525		0.4031	0.2472		0.4891	0.5085		0.3892	0.4920		0.3761	0.3950		0.4134	0.4719		0.4116	0.1999		0.2208	0.3378		0.2094	0.2355
				62.3	0.3357	0.3626		0.3393	0.4516		0.4037	0.2518		0.4931	0.5136		0.3905	0.5007		0.3767	0.3957		0.3649	0.4680		0.4135	0.2007		0.2195	0.3386		0.2101	0.2354
				62.8	0.3207	0.3587		0.3398	0.4511		0.4026	0.2548		0.4966	0.5153		0.3887	0.5036		0.3780	0.3950		0.3637	0.4676		0.4122	0.2012		0.2198	0.3375		0.2097	0.2357
				63.3	0.3179	0.3578		0.3407	0.4512		0.4111	0.2578		0.4987	0.5194		0.3907	0.5069		0.3772	0.3960		0.3633	0.4699		0.4132	0.2006		0.2204	0.3377		0.2103	0.2361
				63.8	0.3169	0.3545		0.3412	0.4516		0.4123	0.2583		0.4988	0.5214		0.3895	0.5071		0.3771	0.3959		0.3637	0.4696		0.4139	0.2005		0.2199	0.3368		0.2105	0.2357
				64.3	0.3148	0.3486		0.3402	0.4505		0.4130	0.2574		0.4989	0.5206		0.3896	0.5086		0.3747	0.3731		0.3640	0.4695		0.4133	0.1990		0.2194	0.3360		0.2102	0.2352
				64.8	0.3134	0.3476		0.3423	0.4513		0.4146	0.2591		0.5005	0.5227		0.3911	0.5096		0.3743	0.3761		0.3645	0.4720		0.4139	0.2002		0.2202	0.3346		0.2120	0.2363
				65.3	0.3088	0.3462		0.3427	0.4503		0.4141	0.2561		0.4997	0.5218		0.3890	0.5084		0.3737	0.3747		0.3630	0.4696		0.4120	0.1972		0.2189	0.3348		0.2116	0.2356
				65.8	0.3087	0.3451		0.3434	0.4500		0.4160	0.2566		0.5007	0.5228		0.3898	0.5089		0.3735	0.3737		0.3630	0.4695		0.4116	0.1972		0.2196	0.3356		0.2113	0.2357
				66.3	0.31	0.3449		0.3438	0.4509		0.4173	0.2561		0.5025	0.5228		0.3905	0.5102		0.3731	0.3735		0.3644	0.4707		0.4111	0.1969		0.2212	0.3356		0.2116	0.2369
				66.8	0.3057	0.3428		0.3451	0.4495		0.4169	0.2543		0.5011	0.5226		0.3913	0.5091		0.3733	0.3731		0.3655	0.4706		0.4113	0.1957		0.2192	0.3355		0.2115	0.2361
				67.3	0.3045	0.3430		0.3448	0.4499		0.4185	0.2543		0.5022	0.5227		0.3911	0.5107		0.3732	0.3744		0.3657	0.4699		0.4113	0.1962		0.2199	0.3359		0.2115	0.2373
				67.8	0.3048	0.3426		0.3458	0.4502		0.4184	0.2544		0.5024	0.5224		0.3924	0.5099		0.3722	0.3729		0.3654	0.4697		0.4113	0.1961		0.2217	0.3367		0.2114	0.2367
				68.3	0.3046	0.3411		0.3460	0.4498		0.4183	0.2536		0.5030	0.5207		0.3925	0.5119		0.3734	0.3737		0.3662	0.4702		0.4101	0.1962		0.2214	0.3357		0.2125	0.2361
				68.8	0.3021	0.3412		0.3477	0.4502		0.4211	0.2556		0.5058	0.5224		0.3946	0.5136		0.3733	0.3745		0.3678	0.4718		0.4111	0.1963		0.2225	0.3380		0.2123	0.2388
				69.3	0.3003	0.3399		0.3468	0.4493		0.4188	0.2531		0.5050	0.5205		0.3939	0.5124		0.3726	0.3723		0.3676	0.4716		0.4092	0.1964		0.2215	0.3361		0.2128	0.2367
				69.8	0.3003	0.3391		0.3477	0.4477		0.4191	0.2527		0.5068	0.5227		0.3945	0.5128		0.3735	0.3720		0.3681	0.4729		0.4087	0.1959		0.2207	0.3374		0.2119	0.2370
				70.3	0.2976	0.3382		0.3484	0.4480		0.4198	0.2531		0.5064	0.5208		0.3939	0.5126		0.3727	0.3717		0.3676	0.4725		0.4094	0.1954		0.2215	0.3374		0.2121	0.2360
				70.8	0.298	0.3374		0.3495	0.4481		0.4206	0.2529		0.5083	0.5223		0.3949	0.5113		0.3737	0.3720		0.3687	0.4721		0.4095	0.1957		0.2217	0.3373		0.2125	0.2371
				71.3	0.2961	0.3364		0.3499	0.4478		0.4212	0.2524		0.5078	0.5222		0.3940	0.5118		0.3732	0.3716		0.3691	0.4715		0.4099	0.1951		0.2219	0.3368		0.2129	0.2371
				71.8	0.2926	0.3355		0.3499	0.4470		0.4208	0.2514		0.5087	0.5221		0.3951	0.5135		0.3733	0.3724		0.3694	0.4735		0.4092	0.1955		0.2223	0.3367		0.2126	0.2360
				72.8	0.2851	0.3315		0.3444	0.4372		0.4144	0.2440		0.4973	0.5118		0.3910	0.5072		0.3719	0.3697		0.3695	0.4723		0.4052	0.1901		0.2205	0.3338		0.2103	0.2351
				73.2	0.285	0.3310		0.3457	0.4396		0.4156	0.2442		0.4986	0.5121		0.3897	0.5064		0.3702	0.3689		0.3689	0.4735		0.4034	0.1879		0.2203	0.3336		0.2109	0.2342
				73.8	0.2809	0.3280		0.3434	0.4353		0.4150	0.2426		0.4959	0.5079		0.3878	0.5055		0.3701	0.3688		0.3693	0.4727		0.4035	0.1891		0.2200	0.3336		0.2100	0.2334
				74.4	0.2787	0.3273		0.3426	0.4337		0.4115	0.2403		0.4932	0.5063		0.3869	0.5030		0.3700	0.3690		0.3691	0.4718		0.4017	0.1885		0.2189	0.3317		0.2101	0.2341
				74.7	0.2823	0.3289		0.3477	0.4378		0.4159	0.2456		0.4995	0.5121		0.3894	0.5066		0.3700	0.3692		0.3715	0.4741		0.4021	0.1915		0.2209	0.3340		0.2100	0.2345
				75.3	0.2757	0.3253		0.3445	0.4336		0.4134	0.2399		0.4956	0.5087		0.3879	0.5048		0.3705	0.3676		0.3707	0.4744		0.4031	0.1888		0.2207	0.3319		0.2111	0.2334
				75.7	0.2761	0.3264		0.3461	0.4351		0.4146	0.2407		0.4970	0.5079		0.3885	0.5041		0.3704	0.3682		0.3709	0.4723		0.4033	0.1893		0.2204	0.3327		0.2087	0.2334
				76.3	0.2673	0.3204		0.3407	0.4293		0.4087	0.2353		0.4903	0.5026		0.3857	0.5005		0.3684	0.3668		0.3707	0.4697		0.4000	0.1867		0.2177	0.3306		0.2084	0.2318
				76.7	0.271	0.3242		0.3450	0.4318		0.4130	0.2360		0.4928	0.5057		0.3875	0.5032		0.3697	0.3662		0.3724	0.4723		0.4024	0.1882		0.2194	0.3317		0.2096	0.2330
				77.4	0.2617	0.3203		0.3377	0.4211		0.4054	0.2287		0.4826	0.4949		0.3803	0.4939		0.3664	0.3636		0.3698	0.4727		0.3988	0.1855		0.2178	0.3263		0.2071	0.2291
				77.7	0.2652	0.3276		0.3435	0.4268		0.4121	0.2343		0.4921	0.5035		0.3849	0.5001		0.3670	0.3652		0.3717	0.4714		0.4009	0.1858		0.2186	0.3297		0.2072	0.2309
				78.3	0.2546	0.3206		0.3344	0.4173		0.4016	0.2261		0.4777	0.4916		0.3768	0.4912		0.3656	0.3601		0.3702	0.4705		0.3970	0.1812		0.2161	0.3237		0.2065	0.2288
				78.7	0.2574	0.3281		0.3411	0.4243		0.4110	0.2313		0.4875	0.4984		0.3832	0.4986		0.3672	0.3634		0.3719	0.4722		0.3998	0.1851		0.2176	0.3280		0.2071	0.2296
				79.3	0.2459	0.3195		0.3303	0.4109		0.3982	0.2224		0.4712	0.4852		0.3750	0.4902		0.3618	0.3586		0.3695	0.4705		0.3941	0.1796		0.2151	0.3209		0.2043	0.2267
				79.7	0.2522	0.3287		0.3390	0.4209		0.4107	0.2343		0.4854	0.5605		0.3818	0.4980		0.3646	0.3614		0.3715	0.4704		0.3981	0.1837		0.2177	0.3241		0.2068	0.2297
				80.3	0.2413	0.3168		0.3289	0.4095		0.4025	0.2302		0.4754	0.5527		0.3800	0.4958		0.3638	0.3610		0.3713	0.4706		0.3942	0.1812		0.2174	0.3217		0.2064	0.2288
				80.7	0.2502	0.3279		0.3396	0.4200		0.4132	0.2442		0.4836	0.5545		0.3791	0.4949		0.3608	0.3577		0.3700	0.4690		0.3936	0.1816		0.2148	0.3205		0.2041	0.2276
				81.3	0.2368	0.3131		0.3276	0.4018		0.4010	0.2385		0.4715	0.5428		0.3761	0.4916		0.3598	0.3549		0.3699	0.4674		0.3882	0.1785		0.2137	0.3157		0.2026	0.2268
				81.7	0.2455	0.3242		0.3394	0.4164		0.4140	0.2634		0.4875	0.5565		0.3832	0.4988		0.3616	0.3579		0.3704	0.4668		0.3947	0.1859		0.2171	0.3229		0.2058	0.2299
				82.3	0.2344	0.3106		0.3275	0.4020		0.4003	0.2582		0.4651	0.5335		0.3750	0.4905		0.3568	0.3528		0.3676	0.4664		0.3838	0.1768		0.2136	0.3152		0.2032	0.2272
				82.7	0.2438	0.3235		0.3393	0.4159		0.4159	0.2867		0.4817	0.5462		0.3806	0.4926		0.3585	0.3543		0.3686	0.4663		0.3894	0.1837		0.2154	0.3178		0.2049	0.2289
				83.3	0.2323	0.3099		0.3294	0.4003		0.4042	0.2877		0.4655	0.5288		0.3744	0.4884		0.3550	0.3524		0.3679	0.4654		0.3799	0.1782		0.2133	0.3111		0.2037	0.2281
				83.7	0.2397	0.3234		0.3427	0.4164		0.4191	0.3202		0.4843	0.5441		0.3831	0.4943		0.3585	0.3545		0.3696	0.4639		0.3883	0.1866		0.2174	0.3209		0.2064	0.2307
				84.3	0.2287	0.3093		0.3300	0.3998		0.4039	0.3144		0.4673	0.5249		0.3721	0.4842		0.3517	0.3502		0.3648	0.4627		0.3762	0.1802		0.2121	0.3093		0.2038	0.2284
				84.7	0.238	0.3229		0.3445	0.4154		0.4244	0.3549		0.4885	0.5425		0.3850	0.4946		0.3576	0.3543		0.3676	0.4625		0.3865	0.1893		0.2184	0.3204		0.2086	0.2334
				85.3	0.2272	0.3098		0.3319	0.4018		0.4136	0.3485		0.4765	0.5318		0.3775	0.4884		0.3534	0.3508		0.3662	0.4609		0.3797	0.1843		0.2169	0.3144		0.2425	0.2319
				85.7	0.2373	0.3230		0.3464	0.4152		0.4254	0.3827		0.4876	0.5386		0.3808	0.4900		0.3531	0.3491		0.3662	0.4614		0.3826	0.1909		0.2188	0.3165		0.2448	0.2342
				86.3	0.2273	0.3127		0.3350	0.4007		0.4136	0.3702		0.4761	0.5242		0.3756	0.4829		0.3495	0.3470		0.3654	0.4587		0.3750	0.1857		0.2167	0.3109		0.2447	0.2337
				86.7	0.2342	0.3207		0.3475	0.4141		0.4276	0.4045		0.4913	0.5355		0.3850	0.4911		0.3534	0.3498		0.3662	0.4582		0.3816	0.1936		0.2191	0.3191		0.2493	0.2564
				87.3	0.2266	0.3135		0.3386	0.4030		0.4211	0.3972		0.4829	0.5281		0.3829	0.4862		0.3508	0.3471		0.3658	0.4577		0.3770	0.1897		0.2183	0.3154		0.2483	0.2564
				87.7	0.2337	0.3230		0.3528	0.4185		0.4349	0.4343		0.4990	0.5392		0.3887	0.4913		0.3525	0.3488		0.3662	0.4588		0.3837	0.1988		0.2219	0.3218		0.2515	0.2592
				88.3	0.2246	0.3129		0.3415	0.4051		0.4265	0.4177		0.4876	0.5284		0.3891	0.4897		0.3526	0.3479		0.3668	0.4588		0.3781	0.1966		0.2214	0.3213		0.2519	0.2610
				88.7	0.2353	0.3227		0.3557	0.4173		0.4369	0.4498		0.4993	0.5324		0.3895	0.4872		0.3495	0.3470		0.3653	0.4572		0.3799	0.2017		0.2235	0.3225		0.2521	0.2623
				89.3	0.2225	0.3105		0.3416	0.4018		0.4275	0.4296		0.4891	0.5242		0.3898	0.4880		0.3501	0.3459		0.3651	0.4555		0.3757	0.2000		0.2237	0.3239		0.2530	0.2657
				89.7	0.2313	0.3205		0.3550	0.4149		0.4391	0.4633		0.5031	0.5307		0.3933	0.4892		0.3505	0.3477		0.3645	0.4552		0.3793	0.2075		0.2252	0.3266		0.2549	0.2673
				90.3	0.2217	0.3126		0.3461	0.4044		0.4328	0.4524		0.4965	0.5257		0.3909	0.4859		0.3477	0.3451		0.3647	0.4542		0.3764	0.2077		0.2257	0.3263		0.2554	0.2669

## Sheet: Fig. 1B-1C
	Fig. 1B									Fig. 1C
		pH	slope 1	slope 2	kobs 1	kobs 2	average				NaCl	slope 1	slope 2	slope 3	kobs 1	kobs 2	kobs 3	average
		6	2.02	2.4	0.336667	0.4	0.368333				0	0.338	0.33	0.358	2.57689	2.5159	2.72937	2.60738
		6.5	4.34	3.85	0.723333	0.641667	0.6825				50	0.126	0.124	0.136	0.960615	0.945367	1.03685	0.980945
		7	7.48	8.3	1.24667	1.38333	1.315				100	0.113	0.114	0.095	0.861504	0.869128	0.724273	0.818301
		7.5	8.81	9.48	1.46833	1.58	1.52417				250	0.045	0.043	0.0388	0.343077	0.327829	0.295808	0.322238
		7.7	10.39	10.3	1.73167	1.71667	1.72417				500	0.026	0.027	0.031	0.198222	0.205846	0.236342	0.21347
		7.9	11.6	11.89	1.93333	1.98167	1.9575
		8	11.45	11.14	1.90833	1.85667	1.8825
		8.1	11.12	11.85	1.85333	1.975	1.91417
		8.2	11.17	11.67	1.86167	1.945	1.90333
		8.3	11.81	11.87	1.96833	1.97833	1.97333
		8.4	11.28	11.69	1.88	1.94833	1.91417

## Sheet: Fig. 1D
	Fig. 1D			Temperature (°C)	C 4.5			C 5			C 5.5			C 6			K 6			K 6.5			K 7			K 7.5			K 8			T 8			T 8.5			T 9
				35.107	0.71804	0.71852		0.708818	0.709583		0.709229	0.701112		0.714613	0.714616		0.717061	0.714663		0.72143	0.720457		0.712234	0.715252		0.727498	0.720605		0.725458	0.7255		0.782699	0.840702		0.854115	0.875988		0.727698	0.727328
	C	citrate		35.226	0.719689	0.71972		0.711948	0.707727		0.707303	0.700894		0.715661	0.715123		0.718942	0.717062		0.72124	0.720281		0.715001	0.715682		0.725191	0.720109		0.725494	0.725028		0.782417	0.843674		0.855372	0.875513		0.730444	0.729147
	K	Kpi		35.375	0.716095	0.719478		0.711225	0.712097		0.708658	0.702479		0.718533	0.715504		0.716897	0.71456		0.722531	0.721279		0.713221	0.717028		0.722799	0.719664		0.723846	0.721829		0.78286	0.840761		0.855449	0.874537		0.727163	0.725217
	T	Tris		35.494	0.716936	0.722083		0.706281	0.70629		0.708416	0.700915		0.716876	0.717968		0.715849	0.71566		0.718977	0.72046		0.714622	0.716396		0.726064	0.721415		0.722113	0.724492		0.781092	0.839117		0.855441	0.874524		0.724872	0.723961
				35.614	0.718064	0.716855		0.712986	0.711581		0.708667	0.701964		0.714271	0.714719		0.718022	0.713063		0.721079	0.72047		0.712096	0.717847		0.725758	0.719903		0.723535	0.72342		0.780041	0.844008		0.8549	0.874148		0.72553	0.730702
				35.763	0.718164	0.718456		0.706118	0.708695		0.707772	0.703833		0.715485	0.716098		0.717149	0.713862		0.721173	0.722917		0.714438	0.714993		0.723273	0.719864		0.723416	0.724264		0.78135	0.843551		0.856455	0.875862		0.725863	0.72566
				35.942	0.716159	0.717407		0.709822	0.710731		0.707016	0.703089		0.716101	0.713408		0.715293	0.716334		0.721777	0.719965		0.713775	0.714356		0.726964	0.721107		0.724417	0.724036		0.782133	0.841248		0.85508	0.875633		0.723587	0.72837
				36.031	0.718049	0.721236		0.711315	0.710667		0.709904	0.701385		0.713957	0.715745		0.717055	0.716007		0.719645	0.720925		0.713059	0.717534		0.72407	0.721219		0.721848	0.723374		0.783702	0.840038		0.854516	0.874241		0.72732	0.726501
				36.121	0.717161	0.719047		0.707494	0.706028		0.708099	0.701586		0.715488	0.71492		0.717133	0.716015		0.72117	0.720905		0.712228	0.715043		0.726996	0.720907		0.723331	0.725491		0.780956	0.841287		0.855761	0.877356		0.7293	0.722366
				36.244	0.717407	0.719517		0.708588	0.708162		0.707642	0.703418		0.714023	0.7144		0.715527	0.715056		0.71964	0.722012		0.713438	0.715736		0.724237	0.720333		0.724476	0.722157		0.783411	0.842101		0.858881	0.874511		0.72842	0.726696
				36.333	0.716344	0.718101		0.707744	0.713107		0.708506	0.701345		0.716164	0.715184		0.717813	0.714549		0.721661	0.722107		0.713727	0.717054		0.723839	0.719234		0.721468	0.724953		0.782899	0.844389		0.85483	0.874518		0.729662	0.722533
				36.419	0.716605	0.720117		0.705446	0.710339		0.710972	0.702597		0.714536	0.715264		0.718146	0.713806		0.719802	0.720904		0.71306	0.714953		0.723881	0.718919		0.725472	0.722513		0.784055	0.842953		0.854947	0.875925		0.722867	0.733876
				36.568	0.716555	0.719084		0.70864	0.715424		0.708332	0.701202		0.715072	0.711684		0.715434	0.714299		0.720136	0.721132		0.713106	0.715537		0.72514	0.718957		0.721653	0.724374		0.780485	0.839103		0.853162	0.875024		0.725004	0.727231
				36.658	0.715264	0.719296		0.711849	0.709026		0.707918	0.702733		0.715124	0.713894		0.715095	0.713691		0.719432	0.721119		0.713491	0.71535		0.724768	0.720195		0.722562	0.724564		0.782989	0.843805		0.855438	0.875772		0.728788	0.734428
				36.807	0.717272	0.71866		0.71279	0.708815		0.70906	0.703548		0.714842	0.714423		0.715959	0.714707		0.720506	0.721854		0.715357	0.715162		0.723818	0.720172		0.723797	0.723353		0.782382	0.840203		0.854957	0.874286		0.723778	0.725444
				36.87	0.716911	0.720922		0.712053	0.712618		0.709181	0.700825		0.716729	0.714847		0.71668	0.715442		0.721578	0.721892		0.713173	0.716349		0.725873	0.719466		0.722665	0.726144		0.781665	0.840547		0.855647	0.875278		0.726925	0.722609
				36.96	0.717759	0.718429		0.70676	0.71107		0.707685	0.700985		0.714531	0.71477		0.715902	0.714376		0.720747	0.721106		0.715343	0.714929		0.725456	0.719948		0.723157	0.724424		0.782808	0.839871		0.855045	0.874645		0.728994	0.725077
				37.076	0.716962	0.718653		0.7115	0.705946		0.708064	0.703215		0.71348	0.715792		0.71701	0.714893		0.721509	0.720441		0.714022	0.71529		0.725101	0.718943		0.724531	0.723745		0.78195	0.839606		0.8561	0.874151		0.722625	0.732591
				37.195	0.718479	0.71672		0.709988	0.705123		0.70581	0.69927		0.713706	0.713318		0.717253	0.713942		0.719915	0.72065		0.711801	0.71586		0.725641	0.719783		0.723144	0.723341		0.782185	0.842141		0.85531	0.875563		0.725335	0.725569
				37.285	0.716801	0.7186		0.714283	0.712763		0.709712	0.702182		0.714504	0.71442		0.714828	0.714103		0.718984	0.719367		0.715629	0.714566		0.722635	0.719615		0.722832	0.722697		0.782316	0.839684		0.856721	0.874402		0.724271	0.730054
				37.404	0.717747	0.717248		0.707877	0.711702		0.707687	0.702256		0.715648	0.715813		0.716866	0.714737		0.718759	0.719499		0.714772	0.715358		0.724984	0.719354		0.722667	0.721488		0.782018	0.839162		0.853681	0.874225		0.726869	0.731555
				37.527	0.716569	0.718595		0.711849	0.713783		0.709475	0.701149		0.714809	0.716132		0.716465	0.71302		0.719811	0.72033		0.712965	0.715856		0.724755	0.71995		0.723328	0.72158		0.780223	0.840375		0.854219	0.873567		0.718692	0.73274
				37.613	0.717272	0.718724		0.708369	0.709374		0.707723	0.701423		0.7142	0.714627		0.71577	0.711953		0.72126	0.720145		0.713158	0.716125		0.724336	0.719952		0.721073	0.722994		0.778855	0.839447		0.853965	0.874433		0.724973	0.722053
				37.706	0.716789	0.716647		0.707052	0.708547		0.71025	0.701071		0.715654	0.713978		0.71656	0.714314		0.717517	0.719337		0.712664	0.714773		0.725065	0.721433		0.720558	0.723296		0.781997	0.840381		0.855493	0.874141		0.725895	0.72803
				37.822	0.716616	0.718118		0.708506	0.71067		0.707948	0.702228		0.714783	0.715304		0.716894	0.714884		0.718363	0.720249		0.712097	0.714418		0.72498	0.719551		0.723097	0.72355		0.781193	0.839365		0.852831	0.871466		0.728746	0.726972
				37.941	0.716859	0.720434		0.709231	0.706666		0.709405	0.701457		0.713433	0.715313		0.715087	0.713999		0.719936	0.719756		0.712869	0.713843		0.724357	0.721002		0.723281	0.723575		0.781884	0.838776		0.852015	0.874736		0.727892	0.727094
				38.031	0.715011	0.718429		0.712577	0.706832		0.709749	0.70318		0.717251	0.715241		0.715571	0.71409		0.7189	0.718677		0.714088	0.7153		0.726218	0.721204		0.723512	0.724242		0.78304	0.840321		0.854429	0.873791		0.725054	0.728797
				38.124	0.717022	0.718433		0.70951	0.711746		0.708303	0.699683		0.714294	0.713572		0.716801	0.713815		0.718948	0.720365		0.715343	0.714084		0.723331	0.719884		0.722858	0.722495		0.781539	0.839067		0.852156	0.874573		0.72543	0.732892
				38.24	0.71544	0.715519		0.704147	0.707648		0.708828	0.701967		0.714327	0.713765		0.71447	0.713531		0.720397	0.720059		0.712974	0.715473		0.725656	0.719222		0.722166	0.722049		0.783061	0.840087		0.85414	0.872466		0.725088	0.72821
				38.359	0.715775	0.716189		0.713567	0.709058		0.707068	0.701895		0.71591	0.713316		0.714956	0.713832		0.719817	0.72178		0.713378	0.715884		0.723793	0.720794		0.72256	0.725103		0.783148	0.840951		0.853944	0.871949		0.724308	0.727516
				38.449	0.715677	0.716708		0.704306	0.709483		0.708763	0.701598		0.714356	0.71417		0.718179	0.71441		0.720404	0.72063		0.71184	0.712435		0.723486	0.720178		0.724907	0.722888		0.780439	0.837091		0.852874	0.872658		0.723526	0.728561
				38.568	0.717027	0.719278		0.707711	0.708584		0.708163	0.701068		0.713519	0.715347		0.716056	0.712833		0.720064	0.718584		0.710524	0.715829		0.724649	0.719746		0.723296	0.723614		0.779469	0.838833		0.852093	0.871706		0.722739	0.723439
				38.658	0.715796	0.717883		0.708259	0.711429		0.708446	0.700333		0.715717	0.714199		0.716138	0.712457		0.719722	0.717464		0.712316	0.714509		0.724195	0.719635		0.722226	0.723121		0.780163	0.838781		0.853441	0.87316		0.723841	0.729392
				38.747	0.716445	0.716962		0.71183	0.704693		0.709215	0.700287		0.71193	0.714207		0.716496	0.714232		0.720391	0.721816		0.712988	0.714678		0.72531	0.720904		0.722761	0.724211		0.780284	0.839196		0.854876	0.873629		0.729462	0.719337
				38.837	0.714785	0.716651		0.711181	0.708031		0.709263	0.70048		0.713688	0.717219		0.715433	0.714444		0.721	0.721051		0.713465	0.71461		0.72381	0.719889		0.722435	0.722247		0.781031	0.837854		0.852537	0.874511		0.722338	0.723741
				38.956	0.714348	0.720488		0.710042	0.708077		0.708308	0.699803		0.71346	0.713113		0.713025	0.71336		0.719706	0.720716		0.713143	0.715865		0.724646	0.720271		0.71967	0.723514		0.781244	0.837894		0.852733	0.875228		0.723455	0.730686
				39.046	0.715856	0.719287		0.706068	0.71502		0.708537	0.700229		0.71485	0.713148		0.716079	0.714222		0.717714	0.721216		0.711378	0.715939		0.723455	0.720042		0.720678	0.724247		0.78081	0.84066		0.854945	0.87289		0.724357	0.728326
				39.169	0.71672	0.716102		0.711765	0.709994		0.708189	0.699768		0.713916	0.71298		0.717458	0.714228		0.719896	0.71934		0.713228	0.714584		0.722346	0.721118		0.722387	0.723355		0.779521	0.84101		0.85228	0.871719		0.725229	0.7297
				39.288	0.716684	0.716855		0.709884	0.713855		0.706883	0.699998		0.714813	0.711986		0.716769	0.713914		0.720082	0.718862		0.712618	0.716856		0.7225	0.719362		0.72305	0.722292		0.780271	0.839512		0.853783	0.872208		0.724578	0.729503
				39.348	0.717233	0.71692		0.704002	0.70674		0.70616	0.699331		0.7152	0.715962		0.715316	0.713689		0.718533	0.719776		0.712586	0.715377		0.723931	0.719796		0.722826	0.72289		0.778615	0.838604		0.853114	0.870741		0.728938	0.726156
				39.464	0.717111	0.717545		0.709379	0.707674		0.707701	0.700966		0.710472	0.714387		0.716892	0.713525		0.718255	0.720897		0.712568	0.715877		0.724497	0.718836		0.722233	0.721935		0.781298	0.840007		0.852536	0.872728		0.722825	0.722678
				39.587	0.715938	0.715609		0.707147	0.710268		0.707154	0.700825		0.713444	0.712785		0.715638	0.713328		0.71963	0.719882		0.713005	0.715188		0.725357	0.71971		0.72256	0.721968		0.77835	0.838273		0.850549	0.872924		0.724139	0.72825
				39.707	0.715181	0.717452		0.710043	0.710232		0.706846	0.700785		0.712915	0.715377		0.715993	0.711651		0.718874	0.718051		0.714232	0.715378		0.723805	0.718007		0.722355	0.723991		0.78103	0.841423		0.851564	0.872003		0.728712	0.72403
				39.796	0.716105	0.715544		0.705771	0.707337		0.707928	0.700297		0.713544	0.713014		0.715218	0.713216		0.720533	0.72027		0.713046	0.714295		0.723582	0.720259		0.72334	0.721103		0.780313	0.838555		0.8519	0.870596		0.721699	0.720429
				39.916	0.717232	0.71692		0.708039	0.707951		0.705827	0.699809		0.713157	0.714645		0.716395	0.71343		0.719467	0.718477		0.71222	0.713394		0.725805	0.720094		0.719631	0.722035		0.779778	0.83687		0.852322	0.872605		0.724119	0.721288
				40.002	0.715856	0.718696		0.708758	0.71001		0.707959	0.700808		0.713389	0.713955		0.715911	0.712285		0.719669	0.720249		0.712423	0.71544		0.724632	0.71992		0.721273	0.722484		0.780906	0.837532		0.851276	0.870578		0.726828	0.733121
				40.091	0.715835	0.718582		0.707381	0.712326		0.706265	0.700134		0.712433	0.712988		0.717181	0.713611		0.72211	0.720256		0.713133	0.714246		0.725563	0.717938		0.721078	0.724482		0.779789	0.841439		0.849857	0.872524		0.724359	0.725783
				40.181	0.717059	0.718739		0.707537	0.709202		0.709042	0.700726		0.713702	0.711859		0.71604	0.712975		0.717491	0.719086		0.712168	0.713345		0.72416	0.721385		0.721811	0.723763		0.780045	0.839491		0.853401	0.871986		0.719953	0.730628
				40.3	0.715158	0.717906		0.706889	0.710239		0.708117	0.700758		0.715161	0.712788		0.714685	0.712389		0.718611	0.719661		0.71398	0.715779		0.723478	0.720299		0.720642	0.723279		0.7811	0.836783		0.850167	0.871402		0.72471	0.720223
				40.36	0.713941	0.715867		0.711535	0.712321		0.70793	0.700989		0.713808	0.714612		0.715906	0.713218		0.718853	0.717387		0.71388	0.714734		0.723413	0.719402		0.720728	0.721844		0.780136	0.839387		0.851511	0.86862		0.727603	0.719901
				40.509	0.71507	0.716578		0.707264	0.708739		0.70904	0.698323		0.713323	0.712353		0.715072	0.715151		0.71893	0.717247		0.711208	0.716139		0.72399	0.719032		0.720999	0.722387		0.780008	0.839953		0.849872	0.870703		0.723301	0.725742
				40.569	0.716886	0.716996		0.708109	0.705676		0.708603	0.699444		0.713516	0.712386		0.714845	0.712471		0.718099	0.717792		0.712504	0.714877		0.723272	0.720181		0.721287	0.723812		0.779125	0.837349		0.853678	0.872679		0.722121	0.723528
				40.689	0.715855	0.717747		0.706514	0.709117		0.708552	0.701071		0.712736	0.711133		0.71546	0.713041		0.718979	0.720183		0.712495	0.715051		0.723087	0.719603		0.7218	0.719772		0.78015	0.837841		0.851833	0.870978		0.719872	0.726673
				40.778	0.716938	0.715501		0.707828	0.714029		0.708532	0.701862		0.715092	0.711052		0.713251	0.713167		0.719663	0.719484		0.71282	0.716116		0.724056	0.720368		0.721706	0.722488		0.780209	0.83773		0.850274	0.871774		0.722643	0.724504
				40.898	0.7151	0.716702		0.707144	0.707277		0.706103	0.700287		0.712318	0.713128		0.713719	0.713373		0.71964	0.719081		0.711495	0.715341		0.724034	0.719082		0.722573	0.723093		0.780864	0.838108		0.848199	0.870814		0.725597	0.726553
				41.017	0.716608	0.718264		0.707957	0.707647		0.705871	0.701327		0.713756	0.715104		0.713863	0.71165		0.717055	0.719701		0.713484	0.71407		0.723859	0.719603		0.721001	0.724428		0.779875	0.835105		0.852636	0.87079		0.725795	0.731103
				41.107	0.714597	0.717161		0.715142	0.710164		0.70451	0.70024		0.713689	0.713679		0.713984	0.712733		0.717403	0.720766		0.712374	0.714997		0.724424	0.719409		0.719954	0.723871		0.779748	0.837381		0.850476	0.869445		0.721873	0.723726
				41.2	0.714399	0.717087		0.705084	0.70943		0.707241	0.701105		0.713121	0.713299		0.716366	0.712849		0.718304	0.718568		0.711354	0.713427		0.721606	0.720192		0.722445	0.721113		0.780019	0.839018		0.850774	0.870962		0.721336	0.726963
				41.29	0.714397	0.717425		0.705435	0.706887		0.7081	0.701542		0.712598	0.713824		0.714011	0.712451		0.717644	0.717385		0.709533	0.713785		0.723661	0.719757		0.722235	0.723213		0.781996	0.838706		0.847221	0.870372		0.718834	0.729673
				41.436	0.714398	0.715042		0.711771	0.706412		0.706949	0.698956		0.713098	0.713503		0.714329	0.71172		0.719999	0.719021		0.712872	0.714929		0.722964	0.718943		0.723104	0.722123		0.7791	0.838678		0.851847	0.871027		0.724908	0.722885
				41.495	0.715962	0.716372		0.710009	0.714598		0.706651	0.699779		0.711209	0.711079		0.714864	0.71304		0.717308	0.718013		0.711488	0.716114		0.722927	0.719702		0.722478	0.721167		0.777593	0.837325		0.849961	0.8717		0.727174	0.728361
				41.585	0.715005	0.715053		0.709218	0.709298		0.707099	0.700393		0.711496	0.713688		0.71462	0.71328		0.717701	0.720677		0.711534	0.715189		0.72326	0.719899		0.722539	0.72314		0.780678	0.835924		0.850092	0.87012		0.717212	0.728312
				41.705	0.715973	0.716847		0.705356	0.708384		0.707275	0.699514		0.712661	0.712876		0.71398	0.711939		0.717388	0.72004		0.712495	0.71244		0.724628	0.719995		0.721733	0.720641		0.778699	0.835922		0.849252	0.867621		0.723628	0.725327
				41.798	0.714462	0.717247		0.71038	0.703097		0.708249	0.700314		0.712015	0.7134		0.715353	0.712337		0.715338	0.71898		0.711872	0.715214		0.725589	0.718009		0.72204	0.723055		0.78162	0.836444		0.850733	0.868952		0.720694	0.721228
				41.914	0.716229	0.718214		0.70815	0.701772		0.708013	0.700035		0.712775	0.713318		0.714354	0.713043		0.717343	0.71764		0.713336	0.713739		0.723916	0.721274		0.721001	0.721565		0.779526	0.837136		0.850763	0.869823		0.721496	0.722368
				42.007	0.717451	0.718651		0.708163	0.707742		0.706273	0.70142		0.712238	0.7127		0.714488	0.713328		0.717066	0.717204		0.710963	0.714818		0.725048	0.718755		0.720603	0.722976		0.780406	0.839158		0.851219	0.868956		0.726351	0.726931
				42.093	0.714446	0.713944		0.70763	0.704164		0.707203	0.701654		0.712904	0.710654		0.713412	0.710491		0.719142	0.716875		0.711708	0.715286		0.724049	0.719135		0.720237	0.722153		0.777992	0.836636		0.848793	0.868257		0.71874	0.723261
				42.213	0.713689	0.713818		0.707485	0.703143		0.70836	0.699562		0.711112	0.713336		0.715003	0.710312		0.718116	0.718991		0.713729	0.714585		0.722958	0.718581		0.721802	0.721522		0.778224	0.838263		0.850954	0.869642		0.719599	0.723205
				42.306	0.714771	0.71598		0.709635	0.712294		0.706863	0.700847		0.712581	0.71251		0.713465	0.710672		0.717825	0.718329		0.712342	0.714492		0.72293	0.719782		0.72323	0.721082		0.77576	0.835425		0.847506	0.869563		0.722461	0.726178
				42.396	0.713586	0.716073		0.704617	0.706053		0.707089	0.700085		0.711827	0.711424		0.714796	0.711186		0.717954	0.716971		0.71059	0.713418		0.724903	0.71706		0.721428	0.721413		0.778912	0.836512		0.849902	0.869539		0.723403	0.725125
				42.515	0.714079	0.714942		0.707324	0.707905		0.706037	0.69892		0.713411	0.71137		0.713445	0.711542		0.71679	0.718955		0.713169	0.71352		0.722739	0.71907		0.722625	0.723587		0.779288	0.834453		0.849194	0.867486		0.722798	0.718491
				42.601	0.715858	0.716366		0.709275	0.709117		0.708208	0.700508		0.713425	0.712922		0.713831	0.711216		0.716972	0.719414		0.711136	0.713635		0.722076	0.718064		0.718571	0.722736		0.780533	0.836458		0.849437	0.867304		0.728623	0.733143
				42.691	0.714399	0.716861		0.708668	0.70521		0.707764	0.69905		0.709449	0.712637		0.716335	0.711846		0.717525	0.719963		0.711526	0.712812		0.722929	0.716618		0.7217	0.721874		0.779688	0.83757		0.847736	0.868247		0.724799	0.722256
				42.815	0.715068	0.714968		0.711341	0.710691		0.704538	0.698963		0.713502	0.71233		0.714282	0.71121		0.718614	0.717262		0.710495	0.716733		0.722732	0.718129		0.722133	0.722173		0.779304	0.836249		0.848513	0.866936		0.724937	0.726662
				42.904	0.71469	0.713099		0.709967	0.711757		0.709425	0.698584		0.712662	0.712113		0.714835	0.711686		0.718785	0.719083		0.711687	0.714117		0.723638	0.719164		0.720538	0.721642		0.781541	0.836894		0.850532	0.869023		0.719783	0.730847
				43.024	0.715737	0.716385		0.707453	0.702837		0.706549	0.700908		0.713552	0.712466		0.712415	0.711539		0.718718	0.717516		0.711115	0.712028		0.725219	0.719068		0.720816	0.722241		0.778513	0.83331		0.847163	0.869633		0.72856	0.723108
				43.11	0.714961	0.716263		0.707486	0.709485		0.706609	0.699433		0.712393	0.712146		0.712888	0.710772		0.717577	0.719126		0.7094	0.714294		0.724311	0.720026		0.720772	0.721269		0.780511	0.834353		0.849205	0.870966		0.722565	0.727298
				43.199	0.714722	0.71622		0.704826	0.706384		0.707063	0.698619		0.712049	0.712052		0.715039	0.712312		0.71892	0.717659		0.713339	0.710696		0.721199	0.719475		0.722764	0.722115		0.780272	0.837088		0.848115	0.868774		0.721079	0.727188
				43.349	0.715535	0.71675		0.706333	0.711642		0.707323	0.699761		0.714149	0.7105		0.715444	0.712537		0.716822	0.719432		0.710474	0.714058		0.722834	0.719404		0.721571	0.723355		0.780055	0.833828		0.845864	0.86819		0.719324	0.71906
				43.409	0.712796	0.715582		0.712351	0.707309		0.705214	0.698936		0.713019	0.714541		0.713297	0.713746		0.717829	0.718845		0.710869	0.714997		0.722486	0.717977		0.720368	0.721444		0.779059	0.836584		0.850522	0.869217		0.718895	0.725549
				43.532	0.713277	0.714136		0.706584	0.711845		0.708494	0.700688		0.712075	0.711493		0.714068	0.71011		0.716454	0.717708		0.71381	0.714016		0.722481	0.718517		0.720571	0.721342		0.779444	0.834835		0.850299	0.867948		0.721451	0.721134
				43.622	0.7146	0.717738		0.707035	0.707229		0.707437	0.700699		0.710614	0.710926		0.713636	0.712133		0.718392	0.716468		0.712516	0.709808		0.723828	0.718351		0.720947	0.722581		0.777324	0.833906		0.849241	0.868451		0.724895	0.720341
				43.711	0.71377	0.715245		0.707032	0.703522		0.70559	0.701584		0.713241	0.711807		0.713721	0.710309		0.717271	0.718585		0.713035	0.712354		0.722213	0.718153		0.722127	0.71872		0.777053	0.833604		0.8487	0.868065		0.724899	0.721676
				43.797	0.713543	0.71559		0.705523	0.711173		0.706693	0.698813		0.711595	0.711462		0.71481	0.710298		0.718267	0.718018		0.708791	0.71379		0.723053	0.71826		0.721412	0.721463		0.777956	0.836373		0.847935	0.867833		0.723279	0.722059
				43.917	0.713884	0.71602		0.709029	0.711939		0.705701	0.70009		0.711873	0.712077		0.714247	0.71034		0.718666	0.718314		0.712739	0.712227		0.722288	0.717556		0.720072	0.723392		0.780756	0.834729		0.8494	0.866325		0.726332	0.724119
				44.011	0.713111	0.714361		0.703905	0.705928		0.705784	0.69967		0.71119	0.71135		0.712093	0.710668		0.71829	0.718134		0.711844	0.714176		0.720784	0.717957		0.721798	0.722119		0.778295	0.836187		0.847376	0.868811		0.718279	0.724526
				44.13	0.715205	0.715485		0.709547	0.702888		0.707676	0.698767		0.712665	0.710538		0.71255	0.709936		0.716227	0.717531		0.70988	0.712941		0.724169	0.71838		0.722132	0.72117		0.777952	0.833667		0.847196	0.867711		0.723194	0.723081
				44.19	0.716552	0.714008		0.701692	0.707972		0.70676	0.699183		0.71219	0.710747		0.712985	0.712996		0.716818	0.718496		0.710794	0.71508		0.722972	0.717266		0.718599	0.722211		0.777807	0.836075		0.849268	0.868266		0.716019	0.727951
				44.306	0.71455	0.717025		0.706117	0.706304		0.704729	0.698911		0.71248	0.710939		0.712023	0.711812		0.716456	0.715218		0.708478	0.713076		0.720655	0.719203		0.72255	0.721041		0.778873	0.836571		0.846833	0.868767		0.725753	0.722289
				44.399	0.714795	0.715045		0.713991	0.709871		0.705577	0.699565		0.710939	0.71243		0.71314	0.711387		0.718056	0.718927		0.711257	0.712242		0.723186	0.72014		0.721364	0.722423		0.777576	0.837065		0.847521	0.867115		0.71714	0.720774
				44.485	0.713355	0.714543		0.706169	0.704371		0.70508	0.698654		0.708955	0.713209		0.714336	0.709518		0.718201	0.715454		0.708088	0.710391		0.721638	0.718163		0.720094	0.721527		0.777873	0.835344		0.84768	0.865888		0.719689	0.718659
				44.609	0.715091	0.716131		0.710075	0.70207		0.706631	0.699526		0.712197	0.712234		0.713589	0.71155		0.716811	0.718549		0.710014	0.712291		0.723103	0.719374		0.720567	0.721525		0.777773	0.836991		0.847865	0.8676		0.717703	0.72484
				44.698	0.713368	0.715707		0.709506	0.708325		0.704351	0.698514		0.709498	0.711804		0.712749	0.712058		0.716694	0.718626		0.71061	0.711693		0.721606	0.719423		0.720518	0.719511		0.776768	0.83371		0.847248	0.86725		0.722421	0.723509
				44.788	0.714128	0.715795		0.70931	0.711177		0.706539	0.696031		0.712422	0.710818		0.713902	0.709932		0.714956	0.71905		0.709449	0.714901		0.723746	0.717697		0.721026	0.720653		0.777311	0.832478		0.84698	0.866081		0.721027	0.722075
				44.908	0.714157	0.716236		0.711393	0.705415		0.704492	0.699749		0.710755	0.711042		0.713327	0.712337		0.717017	0.717424		0.711048	0.71593		0.722532	0.72006		0.718182	0.721597		0.778102	0.837869		0.847221	0.866906		0.720937	0.723722
				45.028	0.712608	0.713663		0.705554	0.700569		0.705776	0.701375		0.711425	0.71		0.713824	0.711152		0.716884	0.719903		0.710998	0.712846		0.723801	0.717461		0.722215	0.720751		0.777197	0.834452		0.84692	0.867842		0.716948	0.730627
				45.117	0.712347	0.713824		0.709236	0.705878		0.705308	0.700474		0.710932	0.711263		0.712727	0.711022		0.715776	0.716739		0.712385	0.713038		0.722483	0.715979		0.720234	0.721408		0.779113	0.835741		0.848891	0.870815		0.721783	0.726462
				45.207	0.71504	0.717497		0.707642	0.705539		0.706079	0.699072		0.710805	0.711083		0.71377	0.710915		0.715241	0.718116		0.710381	0.712471		0.722688	0.716641		0.719445	0.720064		0.777555	0.832149		0.849671	0.865122		0.725576	0.719247
				45.293	0.712995	0.715252		0.708087	0.705749		0.705486	0.698925		0.711202	0.713154		0.712674	0.710505		0.716616	0.715705		0.709707	0.714393		0.720744	0.717597		0.720129	0.720125		0.779812	0.834082		0.849382	0.866336		0.718248	0.720925
				45.413	0.713186	0.715304		0.70988	0.710867		0.705572	0.699282		0.712397	0.710569		0.714103	0.71048		0.717032	0.716416		0.711363	0.711439		0.722383	0.717681		0.722704	0.721737		0.777058	0.835808		0.846767	0.867685		0.723008	0.726672
				45.473	0.714097	0.715269		0.706992	0.708616		0.707189	0.697403		0.711972	0.709855		0.712092	0.711467		0.716664	0.717221		0.708475	0.712692		0.724579	0.717115		0.719426	0.720165		0.778189	0.832569		0.846649	0.865274		0.730843	0.72226
				45.592	0.712259	0.716125		0.706056	0.708897		0.704816	0.700155		0.710889	0.711857		0.71388	0.712207		0.716903	0.715095		0.710026	0.713025		0.72233	0.719557		0.718818	0.720217		0.777421	0.833117		0.848582	0.867456		0.723191	0.725334
				45.682	0.713428	0.716281		0.702827	0.702585		0.705407	0.7005		0.71069	0.711941		0.71165	0.710727		0.718198	0.718316		0.711313	0.714521		0.721816	0.718387		0.721233	0.722166		0.777522	0.836335		0.84532	0.867113		0.722232	0.726051
				45.776	0.711411	0.71494		0.708905	0.705132		0.705924	0.69844		0.712356	0.711583		0.711452	0.70953		0.716222	0.7165		0.711686	0.712883		0.723159	0.716487		0.720736	0.720707		0.779634	0.83495		0.845936	0.867522		0.720299	0.722005
				45.892	0.713318	0.713672		0.706277	0.708114		0.70551	0.697048		0.711538	0.712741		0.71388	0.712597		0.716724	0.716729		0.710774	0.711624		0.722717	0.716173		0.719961	0.721217		0.775734	0.839189		0.847162	0.866551		0.724147	0.720254
				45.985	0.713892	0.715131		0.704066	0.709041		0.70643	0.698295		0.711491	0.709824		0.712944	0.710797		0.716488	0.717426		0.709931	0.713032		0.722134	0.717736		0.71985	0.722761		0.77648	0.834637		0.846685	0.866282		0.717922	0.722535
				46.075	0.712577	0.713974		0.707793	0.709115		0.707619	0.699273		0.709673	0.711476		0.712663	0.710768		0.717256	0.716994		0.712794	0.712001		0.722704	0.71495		0.720438	0.718743		0.776524	0.835601		0.847847	0.865682		0.713187	0.723655
				46.161	0.713024	0.71351		0.704448	0.709458		0.705386	0.698804		0.711011	0.709479		0.714668	0.71082		0.716639	0.715691		0.710595	0.71402		0.721896	0.719326		0.721204	0.722743		0.778297	0.83602		0.847036	0.866044		0.718417	0.730255
				46.254	0.714425	0.713287		0.706834	0.705613		0.70471	0.699965		0.711874	0.710025		0.714025	0.709172		0.716466	0.716334		0.710145	0.712031		0.724013	0.71696		0.719917	0.720373		0.777554	0.834006		0.847787	0.863779		0.716749	0.723306
				46.374	0.714059	0.714788		0.70997	0.705868		0.705976	0.699413		0.709871	0.709954		0.713638	0.711167		0.717462	0.71665		0.711412	0.712401		0.722405	0.718455		0.720798	0.721462		0.777835	0.834206		0.848941	0.86693		0.722383	0.728063
				46.494	0.711755	0.712756		0.708097	0.705207		0.705904	0.698329		0.710246	0.712049		0.713878	0.71116		0.716472	0.71892		0.710049	0.711565		0.722497	0.717109		0.722903	0.718461		0.774815	0.835097		0.85122	0.866806		0.721945	0.725166
				46.61	0.713526	0.714442		0.710229	0.705726		0.705181	0.699434		0.710705	0.708574		0.713208	0.710045		0.717182	0.717854		0.710868	0.710793		0.722468	0.718198		0.720482	0.72029		0.776228	0.833829		0.84595	0.865986		0.721387	0.722792
				46.67	0.713423	0.714089		0.704636	0.705953		0.705315	0.699132		0.712193	0.710911		0.713171	0.710216		0.716322	0.714581		0.711299	0.711875		0.723005	0.717421		0.718716	0.720211		0.776728	0.834874		0.847374	0.866966		0.717459	0.723878
				46.763	0.713257	0.713391		0.707762	0.705698		0.707479	0.697486		0.709079	0.710517		0.710361	0.710963		0.715369	0.719234		0.711247	0.713036		0.721577	0.716785		0.718691	0.721891		0.778985	0.833653		0.846071	0.863728		0.717502	0.727029
				46.879	0.711719	0.715114		0.703891	0.705227		0.706177	0.698906		0.709023	0.710629		0.712212	0.709965		0.71767	0.718453		0.70909	0.70998		0.721075	0.717391		0.720522	0.721379		0.778288	0.833392		0.845492	0.864978		0.718743	0.718202
				46.973	0.712878	0.715503		0.708838	0.706366		0.706181	0.698697		0.709566	0.710773		0.712483	0.71098		0.715859	0.716124		0.710514	0.712215		0.722825	0.718706		0.719668	0.721042		0.777824	0.831552		0.847178	0.863739		0.717802	0.723244
				47.062	0.714765	0.714648		0.703262	0.701006		0.703316	0.696729		0.711135	0.712902		0.712371	0.710468		0.716018	0.717923		0.710181	0.711944		0.724354	0.717167		0.721004	0.719352		0.777378	0.836418		0.845132	0.865491		0.720754	0.720874
				47.149	0.713204	0.716519		0.705265	0.708863		0.707038	0.699068		0.710787	0.71101		0.713222	0.70934		0.715408	0.717739		0.709849	0.712104		0.720687	0.71686		0.720423	0.721453		0.776221	0.831814		0.848843	0.862696		0.722766	0.72477
				47.238	0.712502	0.713769		0.70774	0.705937		0.704072	0.698242		0.710085	0.712184		0.711937	0.708519		0.716244	0.716981		0.710545	0.712801		0.721657	0.718303		0.721045	0.72151		0.77765	0.832288		0.846633	0.865081		0.718638	0.719638
				47.362	0.712083	0.713353		0.706369	0.708209		0.705725	0.698234		0.711733	0.710312		0.711231	0.70991		0.715221	0.71758		0.708713	0.712994		0.721515	0.717855		0.720885	0.719196		0.77655	0.833697		0.846955	0.864846		0.725262	0.72443
				47.512	0.712329	0.715035		0.70733	0.708854		0.704764	0.699605		0.711219	0.710161		0.710793	0.708739		0.716405	0.717745		0.7111	0.71183		0.722148	0.717297		0.720172	0.721806		0.779292	0.833139		0.847562	0.866218		0.721432	0.719826
				47.632	0.711827	0.715773		0.708251	0.703134		0.706106	0.698776		0.709912	0.711106		0.712328	0.710843		0.716874	0.715159		0.708638	0.713496		0.721305	0.716775		0.72043	0.720811		0.776593	0.833237		0.845995	0.86543		0.720121	0.729697
				47.717	0.713233	0.715196		0.708789	0.703949		0.706396	0.700124		0.709039	0.710435		0.713039	0.71119		0.716795	0.716948		0.709619	0.713195		0.720212	0.718846		0.720795	0.720138		0.776081	0.834391		0.846203	0.867312		0.720819	0.720828
				47.837	0.712093	0.716385		0.706045	0.705679		0.706338	0.696524		0.711918	0.710207		0.711503	0.708732		0.716765	0.716015		0.71006	0.713402		0.721896	0.719177		0.719584	0.720112		0.776112	0.833101		0.849488	0.863933		0.721699	0.722611
				47.927	0.711753	0.714586		0.7037	0.706724		0.702925	0.697369		0.70844	0.710917		0.712541	0.710861		0.715012	0.717597		0.710595	0.711963		0.721921	0.716198		0.722671	0.721524		0.776651	0.830809		0.846848	0.86549		0.731107	0.716831
				48.021	0.711708	0.713349		0.699236	0.705058		0.705155	0.697547		0.712749	0.710075		0.711297	0.711281		0.715919	0.716126		0.711812	0.711641		0.7206	0.718453		0.720305	0.720944		0.776772	0.834101		0.846586	0.864197		0.724841	0.723164
				48.141	0.711806	0.714025		0.707344	0.710101		0.706618	0.698177		0.7106	0.710691		0.710753	0.712298		0.715797	0.715984		0.7107	0.71151		0.721836	0.717188		0.719907	0.720492		0.77574	0.831188		0.842757	0.863825		0.725425	0.727792
				48.26	0.714279	0.713259		0.703296	0.701011		0.706191	0.698458		0.711719	0.709647		0.713069	0.711398		0.716649	0.715399		0.708183	0.711934		0.721762	0.716063		0.723536	0.719808		0.777825	0.832053		0.846447	0.866442		0.722914	0.72598
				48.317	0.711086	0.71263		0.711722	0.709435		0.707985	0.700264		0.71229	0.711695		0.713151	0.710335		0.716347	0.715052		0.710858	0.711284		0.721354	0.717051		0.720398	0.721		0.776439	0.83353		0.846649	0.864767		0.719953	0.721379
				48.406	0.712709	0.714139		0.706828	0.704012		0.705266	0.700598		0.709627	0.710399		0.711544	0.710753		0.713301	0.715156		0.70991	0.713941		0.722779	0.719516		0.7216	0.720192		0.77797	0.832113		0.84816	0.864281		0.720632	0.724544
				48.496	0.712465	0.715868		0.707214	0.707558		0.704278	0.698461		0.710406	0.709065		0.710439	0.709424		0.717789	0.713599		0.710081	0.711221		0.722694	0.7178		0.720251	0.722035		0.77695	0.833294		0.846173	0.865016		0.727546	0.729882
				48.646	0.713266	0.712595		0.706054	0.702233		0.703749	0.697909		0.710115	0.708979		0.711663	0.71014		0.716452	0.718283		0.710458	0.712567		0.721954	0.718756		0.720569	0.722255		0.778991	0.832171		0.848247	0.865433		0.725936	0.725289
				48.706	0.711543	0.713785		0.70485	0.701926		0.705346	0.696528		0.71081	0.70984		0.71082	0.710004		0.714577	0.716185		0.710381	0.712652		0.720705	0.717385		0.719237	0.721825		0.777382	0.83374		0.843272	0.866962		0.719608	0.726921
				48.796	0.710677	0.714171		0.709607	0.70637		0.702904	0.698232		0.710678	0.71132		0.710409	0.71008		0.717178	0.715072		0.709124	0.713734		0.723561	0.716109		0.720793	0.719462		0.776657	0.832003		0.845322	0.864514		0.721119	0.719902
				48.889	0.712045	0.713108		0.701273	0.705677		0.701452	0.699098		0.710133	0.711499		0.712299	0.709391		0.714267	0.718846		0.709175	0.711194		0.721089	0.718314		0.719415	0.721623		0.776617	0.832757		0.844615	0.86404		0.725633	0.72238
				48.979	0.709762	0.713209		0.70501	0.701762		0.704503	0.697396		0.709412	0.709355		0.710991	0.70962		0.713761	0.715867		0.710815	0.713179		0.721126	0.716882		0.719183	0.720492		0.776528	0.831913		0.842843	0.8623		0.724	0.725353
				49.099	0.712553	0.713867		0.707334	0.705429		0.704823	0.699285		0.711467	0.708184		0.710594	0.710298		0.717161	0.717751		0.707308	0.712595		0.723722	0.717683		0.719369	0.721582		0.775794	0.832517		0.84471	0.863733		0.717466	0.723586
				49.219	0.712084	0.714341		0.701937	0.707821		0.704358	0.698857		0.711479	0.708646		0.712446	0.709854		0.714146	0.716298		0.710868	0.711684		0.720999	0.717071		0.72247	0.723301		0.77706	0.833832		0.846006	0.864952		0.725501	0.72278
				49.339	0.7132	0.713123		0.707648	0.705735		0.704674	0.698279		0.711477	0.710238		0.711825	0.709588		0.715547	0.716427		0.709388	0.712352		0.722099	0.717467		0.721124	0.723249		0.775872	0.835696		0.846861	0.864297		0.723206	0.721352
				49.459	0.709928	0.714192		0.710251	0.707911		0.703658	0.697331		0.708162	0.711064		0.711142	0.710594		0.715377	0.71489		0.711056	0.712227		0.722546	0.718136		0.720319	0.722366		0.776788	0.831038		0.847217	0.864909		0.726586	0.724379
				49.548	0.713208	0.713532		0.700333	0.703225		0.704473	0.698129		0.711192	0.710361		0.712697	0.710115		0.715412	0.719072		0.710486	0.710889		0.722793	0.71734		0.722576	0.724443		0.777314	0.832094		0.846501	0.864926		0.726454	0.722956
				49.609	0.711279	0.711174		0.706373	0.702795		0.705683	0.697669		0.710248	0.709857		0.709921	0.708766		0.714515	0.716601		0.710185	0.712407		0.720003	0.716975		0.721382	0.719339		0.778081	0.835598		0.845319	0.8643		0.725831	0.717614
				49.728	0.710994	0.712774		0.706182	0.707918		0.705472	0.697542		0.709723	0.709246		0.712066	0.708863		0.715467	0.716999		0.70821	0.712414		0.722074	0.719117		0.720472	0.721382		0.774605	0.833022		0.84554	0.86515		0.71984	0.729992
				49.818	0.712652	0.714501		0.705858	0.703917		0.704983	0.700354		0.712119	0.710058		0.710551	0.70891		0.716128	0.714213		0.708453	0.712832		0.723726	0.716374		0.722396	0.721642		0.777855	0.829057		0.844803	0.865718		0.728109	0.726574
				49.938	0.71309	0.712806		0.709147	0.703447		0.705119	0.696483		0.709255	0.708672		0.710967	0.708976		0.715035	0.715009		0.710848	0.712178		0.720893	0.716643		0.720042	0.721826		0.778995	0.832234		0.846241	0.866573		0.729042	0.729829
				50.024	0.711429	0.713706		0.708188	0.70685		0.703813	0.697516		0.710627	0.707933		0.711426	0.708614		0.714344	0.717137		0.710689	0.712777		0.720792	0.717758		0.719105	0.724342		0.776496	0.833279		0.84668	0.865757		0.726051	0.735249
				50.148	0.712616	0.713206		0.710722	0.699283		0.704452	0.698773		0.711326	0.71017		0.710795	0.709549		0.714042	0.714626		0.710646	0.712543		0.721676	0.716322		0.722186	0.72221		0.775095	0.831792		0.846619	0.864456		0.727945	0.729461
				50.208	0.71078	0.713216		0.704377	0.699765		0.704296	0.698327		0.708534	0.710926		0.711648	0.71046		0.713092	0.716223		0.711007	0.711663		0.722113	0.718439		0.722469	0.722514		0.778798	0.832005		0.846056	0.864847		0.728181	0.726001
				50.324	0.711686	0.714938		0.704305	0.70477		0.70472	0.697143		0.710457	0.711084		0.710916	0.707711		0.714078	0.716839		0.71023	0.712569		0.719221	0.719068		0.71958	0.722231		0.77754	0.832658		0.844875	0.863744		0.730892	0.727665
				50.414	0.710817	0.712709		0.701628	0.705551		0.706771	0.698914		0.710582	0.710179		0.713468	0.707571		0.715898	0.715676		0.708199	0.712623		0.722432	0.716143		0.7216	0.72204		0.77723	0.834374		0.8447	0.862227		0.727702	0.725955
				50.533	0.709284	0.713527		0.704254	0.704878		0.704327	0.698063		0.708643	0.711879		0.712593	0.707726		0.714306	0.713978		0.709564	0.712094		0.723526	0.718706		0.724717	0.726215		0.77798	0.832003		0.846018	0.865203		0.723658	0.728133
				50.654	0.712448	0.713359		0.702535	0.706595		0.704666	0.697521		0.710576	0.710431		0.712381	0.709152		0.714138	0.715292		0.709152	0.712499		0.722272	0.718082		0.723245	0.725296		0.776211	0.831259		0.845262	0.865411		0.725685	0.735669
				50.747	0.710769	0.714289		0.706928	0.70548		0.703852	0.697146		0.710139	0.70802		0.709389	0.709332		0.715941	0.715339		0.710606	0.711834		0.72185	0.718657		0.723343	0.72437		0.778361	0.831481		0.846158	0.861748		0.730854	0.72694
				50.837	0.710433	0.713391		0.700564	0.705079		0.703116	0.69685		0.711071	0.709977		0.711396	0.709486		0.715779	0.715748		0.710816	0.710989		0.721472	0.718708		0.721949	0.724476		0.777546	0.834588		0.849344	0.864223		0.733078	0.732195
				50.983	0.710055	0.712537		0.702641	0.704277		0.703121	0.695348		0.711641	0.707559		0.71022	0.708708		0.714299	0.714065		0.712338	0.71149		0.722853	0.718989		0.725167	0.723536		0.776594	0.834228		0.844244	0.864123		0.729864	0.729645
				51.043	0.709251	0.710377		0.709524	0.707234		0.70332	0.698203		0.70997	0.707019		0.709668	0.708828		0.713852	0.716717		0.710778	0.71415		0.723357	0.718591		0.724323	0.725016		0.777444	0.831646		0.846649	0.863949		0.729692	0.729977
				51.193	0.708609	0.71191		0.703957	0.701557		0.706619	0.696024		0.710419	0.709199		0.711966	0.708842		0.713735	0.716437		0.709478	0.713006		0.722231	0.719257		0.723738	0.725182		0.777867	0.832268		0.84558	0.864671		0.731811	0.735736
				51.253	0.711225	0.713281		0.701969	0.704071		0.703862	0.695117		0.708309	0.708624		0.709577	0.708143		0.714504	0.715091		0.710076	0.711889		0.722705	0.716895		0.724653	0.724665		0.776571	0.831273		0.847783	0.865029		0.731772	0.731481
				51.347	0.710529	0.712623		0.704594	0.7046		0.705546	0.69652		0.708714	0.7087		0.710375	0.709369		0.71355	0.716294		0.710435	0.71283		0.72271	0.71772		0.725487	0.727503		0.777608	0.831636		0.845157	0.86351		0.73171	0.73684
				51.437	0.709955	0.713255		0.706237	0.706043		0.704419	0.696751		0.709785	0.709128		0.708931	0.708991		0.715942	0.71602		0.71064	0.712079		0.721463	0.719377		0.723479	0.726512		0.778084	0.835116		0.844825	0.864955		0.733878	0.734537
				51.527	0.711202	0.712674		0.708639	0.703626		0.703311	0.696375		0.70869	0.709235		0.711463	0.709004		0.715436	0.714934		0.709411	0.711193		0.722989	0.720622		0.724283	0.725017		0.776327	0.83087		0.846532	0.864624		0.732577	0.730619
				51.643	0.71059	0.711682		0.701025	0.705699		0.704482	0.699206		0.708445	0.708947		0.710341	0.70772		0.714677	0.714366		0.708665	0.712109		0.72378	0.719524		0.726437	0.725582		0.776068	0.834189		0.845688	0.864774		0.732711	0.730036
				51.763	0.711269	0.713174		0.704498	0.706285		0.706407	0.698503		0.708971	0.708256		0.710077	0.708395		0.714772	0.714403		0.712142	0.713223		0.722928	0.720731		0.727053	0.727811		0.778376	0.831946		0.846558	0.86496		0.734787	0.731548
				51.886	0.70994	0.714211		0.704167	0.705262		0.70341	0.695876		0.70869	0.708697		0.710521	0.710478		0.716241	0.714104		0.710277	0.711021		0.724384	0.718667		0.726867	0.726328		0.776555	0.832383		0.845824	0.865234		0.740523	0.734937
				52.006	0.712675	0.711895		0.704313	0.705187		0.703275	0.696906		0.709387	0.708144		0.71196	0.707001		0.715609	0.716159		0.70829	0.711003		0.722943	0.719477		0.725545	0.724958		0.775069	0.834347		0.846619	0.866994		0.740881	0.731962
				52.096	0.710595	0.712635		0.704465	0.703446		0.704184	0.697246		0.709769	0.709716		0.711155	0.707632		0.715495	0.71473		0.711649	0.714277		0.722388	0.718179		0.725713	0.728322		0.777301	0.831943		0.846438	0.864208		0.734032	0.740322
				52.216	0.709384	0.712646		0.706825	0.704255		0.70281	0.698139		0.709708	0.70808		0.711592	0.707599		0.716348	0.715664		0.709881	0.711909		0.721895	0.720395		0.728489	0.724947		0.777025	0.832843		0.84619	0.864836		0.73388	0.736494
				52.273	0.710875	0.712417		0.704323	0.701735		0.703993	0.695905		0.709193	0.71012		0.711945	0.708886		0.715497	0.716508		0.713015	0.712663		0.725528	0.719579		0.725587	0.725716		0.776939	0.834527		0.844288	0.864947		0.738622	0.737767
				52.392	0.711422	0.711984		0.706415	0.70293		0.70421	0.696538		0.708843	0.70926		0.710525	0.70648		0.715409	0.714765		0.710418	0.713028		0.721927	0.72023		0.729544	0.729841		0.779465	0.831843		0.848505	0.866782		0.741055	0.741532
				52.456	0.710417	0.714639		0.705301	0.709082		0.704298	0.694739		0.710509	0.707977		0.709385	0.707954		0.716195	0.714926		0.710861	0.71258		0.72649	0.721159		0.73083	0.730083		0.779029	0.834061		0.847848	0.865705		0.741297	0.734797
				52.572	0.709998	0.711299		0.708002	0.698927		0.70379	0.696493		0.709208	0.708474		0.71057	0.707478		0.717493	0.714866		0.711375	0.712319		0.724808	0.720553		0.729241	0.729518		0.779728	0.83407		0.846338	0.864858		0.738	0.742705
				52.692	0.711318	0.714106		0.704359	0.701724		0.704572	0.695874		0.711344	0.710265		0.710788	0.707475		0.714533	0.717128		0.71379	0.712047		0.724801	0.718488		0.730334	0.729791		0.777541	0.833734		0.846358	0.865554		0.735358	0.744834
				52.816	0.709609	0.713774		0.703297	0.703061		0.701789	0.696719		0.709702	0.70865		0.711426	0.707165		0.717055	0.715303		0.709742	0.714019		0.7255	0.720129		0.730215	0.73283		0.778183	0.836041		0.846337	0.866094		0.741374	0.736877
				52.936	0.71309	0.710584		0.706572	0.705295		0.703339	0.697076		0.708791	0.707903		0.710048	0.707284		0.715194	0.71634		0.709837	0.713214		0.725157	0.721277		0.728583	0.73133		0.77853	0.834918		0.846421	0.866905		0.740369	0.745519
				52.996	0.711034	0.715338		0.706217	0.701		0.703439	0.697782		0.708799	0.709625		0.710342	0.707759		0.715575	0.714183		0.712153	0.711729		0.726876	0.721621		0.731152	0.731721		0.778382	0.83588		0.847075	0.865829		0.74714	0.746294
				53.116	0.709641	0.71322		0.703521	0.70414		0.705853	0.698713		0.709342	0.711064		0.710007	0.707225		0.71703	0.716117		0.711131	0.713547		0.726697	0.720479		0.733091	0.730769		0.779372	0.833421		0.847739	0.864252		0.743437	0.745002
				53.202	0.712133	0.712045		0.706804	0.701013		0.701574	0.696355		0.709144	0.708937		0.708551	0.707575		0.713639	0.714598		0.711439	0.71174		0.725755	0.722041		0.732465	0.735301		0.780116	0.834816		0.846386	0.868948		0.746561	0.74714
				53.292	0.71354	0.715041		0.702725	0.703585		0.706284	0.696364		0.711123	0.71021		0.711077	0.708211		0.715367	0.715312		0.71308	0.71283		0.725941	0.720699		0.733262	0.733596		0.779424	0.83625		0.84632	0.867884		0.751445	0.750225
				53.386	0.709825	0.712148		0.701222	0.705181		0.704082	0.697255		0.709954	0.711772		0.708875	0.706417		0.715057	0.715342		0.710396	0.711927		0.72824	0.72314		0.733451	0.73333		0.780617	0.834583		0.846846	0.86641		0.750678	0.751964
				53.536	0.709866	0.71241		0.704259	0.703766		0.703888	0.698897		0.709401	0.709374		0.711439	0.705896		0.714999	0.715657		0.71221	0.712225		0.725905	0.72251		0.734967	0.73532		0.780935	0.834609		0.847638	0.867711		0.749326	0.757059
				53.596	0.711714	0.714175		0.703921	0.706275		0.705342	0.698589		0.708883	0.708597		0.710928	0.710279		0.714656	0.716037		0.710173	0.713418		0.726953	0.723482		0.737763	0.734626		0.780095	0.835202		0.848235	0.867987		0.753895	0.755047
				53.712	0.709735	0.712224		0.706257	0.704675		0.705154	0.696594		0.70673	0.70946		0.710087	0.707253		0.715612	0.71498		0.712588	0.714122		0.728658	0.722388		0.736372	0.73635		0.780137	0.836273		0.847851	0.866594		0.755746	0.754287
				53.806	0.709976	0.711248		0.703879	0.70333		0.705293	0.696971		0.708346	0.708698		0.709471	0.708266		0.716684	0.714144		0.711145	0.715941		0.727203	0.723237		0.738087	0.737571		0.780748	0.83976		0.846816	0.869619		0.759865	0.747575
				53.892	0.709755	0.712249		0.706156	0.708761		0.704472	0.69659		0.70783	0.708651		0.710292	0.707801		0.715514	0.715108		0.708986	0.712681		0.730142	0.723193		0.738491	0.740334		0.780005	0.837201		0.850316	0.866676		0.758048	0.75856
				54.016	0.71199	0.711414		0.708318	0.70889		0.704022	0.697168		0.710833	0.708748		0.708192	0.707185		0.714256	0.716448		0.711193	0.712582		0.727607	0.725768		0.738436	0.740602		0.780383	0.838901		0.850033	0.866737		0.751822	0.755068
				54.076	0.71076	0.714681		0.703962	0.704787		0.705165	0.696615		0.708884	0.70845		0.709571	0.706905		0.714895	0.716478		0.712993	0.715916		0.729446	0.725165		0.739834	0.740791		0.780388	0.838414		0.849951	0.865669		0.755022	0.751765
				54.226	0.709596	0.712099		0.706247	0.705962		0.704822	0.69717		0.70846	0.707821		0.708823	0.708286		0.716205	0.714249		0.71372	0.714762		0.730399	0.725451		0.742452	0.744082		0.782248	0.836465		0.85048	0.870879		0.76072	0.768047
				54.346	0.707647	0.714035		0.705598	0.707575		0.70433	0.695983		0.708729	0.709101		0.710271	0.706143		0.714293	0.714488		0.713741	0.714485		0.730744	0.726818		0.74309	0.743168		0.781522	0.83454		0.850963	0.869119		0.763244	0.761117
				54.376	0.710733	0.712404		0.704608	0.701688		0.703618	0.696533		0.710394	0.709466		0.710594	0.708873		0.714777	0.716058		0.714699	0.714539		0.730166	0.725862		0.743593	0.74559		0.781317	0.836447		0.850018	0.870746		0.764827	0.765424
				54.526	0.710039	0.713229		0.705485	0.699423		0.702551	0.698004		0.709321	0.710072		0.70987	0.707612		0.714588	0.714691		0.715099	0.715996		0.732769	0.726977		0.746809	0.744902		0.782754	0.839451		0.851805	0.870687		0.760625	0.767392
				54.646	0.712463	0.713043		0.700859	0.703199		0.701962	0.696276		0.710037	0.709915		0.711125	0.710296		0.714562	0.716224		0.712706	0.714255		0.734641	0.727445		0.745456	0.746682		0.783359	0.837264		0.84947	0.870912		0.768512	0.76625
				54.762	0.711293	0.710542		0.705284	0.705849		0.703866	0.698012		0.710276	0.709982		0.711057	0.707566		0.715731	0.71601		0.714021	0.714347		0.732874	0.727388		0.74509	0.748592		0.785095	0.83845		0.850208	0.868156		0.772724	0.770285
				54.826	0.710194	0.714087		0.706937	0.704065		0.702608	0.698274		0.711153	0.708701		0.71085	0.708021		0.716196	0.713582		0.713329	0.717066		0.732513	0.728871		0.748759	0.750589		0.783854	0.838597		0.850933	0.869086		0.777331	0.766805
				54.946	0.71076	0.714158		0.700392	0.703681		0.703178	0.697167		0.710766	0.709439		0.711405	0.707275		0.714249	0.715913		0.714256	0.716227		0.735031	0.72881		0.751186	0.750467		0.784709	0.840141		0.851233	0.868299		0.776673	0.774054
				55.036	0.710514	0.713012		0.703233	0.70034		0.703585	0.698566		0.708097	0.710874		0.713062	0.708701		0.714957	0.715478		0.713621	0.714134		0.736532	0.731511		0.752716	0.752406		0.784119	0.837854		0.852418	0.871787		0.773265	0.777978
				55.156	0.709199	0.710969		0.703633	0.704917		0.702588	0.696534		0.709127	0.710398		0.710926	0.708409		0.715471	0.716367		0.715019	0.717132		0.735367	0.729918		0.752196	0.75372		0.784169	0.839399		0.851855	0.8713		0.778285	0.780705
				55.243	0.710787	0.712256		0.703288	0.702884		0.70386	0.697186		0.708823	0.707678		0.70986	0.707851		0.713378	0.717454		0.714974	0.718017		0.737041	0.732831		0.755845	0.754094		0.784569	0.841134		0.8548	0.869734		0.782798	0.784199
				55.306	0.709703	0.7145		0.70285	0.701788		0.706031	0.69747		0.709489	0.711064		0.711138	0.708612		0.716069	0.713304		0.714772	0.715603		0.738258	0.732029		0.754848	0.75611		0.78605	0.840983		0.854886	0.872119		0.781342	0.786029
				55.456	0.712294	0.713488		0.712581	0.704548		0.704681	0.696957		0.709971	0.708502		0.710083	0.708406		0.714384	0.715971		0.71447	0.717405		0.739307	0.732385		0.756799	0.757663		0.787361	0.841589		0.853455	0.873803		0.788255	0.783373
				55.547	0.709041	0.714356		0.708414	0.709765		0.70257	0.697674		0.707902	0.711813		0.708617	0.707437		0.714881	0.715729		0.716517	0.717894		0.739247	0.734249		0.758411	0.760936		0.786985	0.842658		0.854696	0.87142		0.786576	0.785832
				55.667	0.711352	0.713311		0.709656	0.699946		0.70476	0.696882		0.710302	0.713072		0.712361	0.705014		0.715944	0.717751		0.715992	0.718187		0.738894	0.734772		0.761329	0.762068		0.790063	0.842187		0.853472	0.873983		0.789032	0.785156
				55.723	0.709832	0.712109		0.703676	0.70483		0.704905	0.698717		0.709704	0.708811		0.709516	0.706513		0.716255	0.714557		0.717885	0.717062		0.741949	0.734934		0.764536	0.764693		0.790619	0.842388		0.852497	0.873992		0.786884	0.789266
				55.817	0.710671	0.714487		0.70526	0.705862		0.705678	0.6975		0.709721	0.709904		0.710598	0.706347		0.71595	0.715529		0.71737	0.719596		0.742132	0.735505		0.762073	0.765404		0.787465	0.843255		0.854666	0.872884		0.793104	0.797069
				55.937	0.710912	0.711783		0.706009	0.700924		0.703667	0.699299		0.710377	0.711047		0.708913	0.709546		0.71517	0.716223		0.71709	0.718003		0.743677	0.736572		0.765754	0.766774		0.789736	0.845461		0.856018	0.876275		0.795604	0.796537
				56.057	0.709542	0.711557		0.704404	0.700627		0.705099	0.69823		0.711268	0.708423		0.711325	0.70737		0.716482	0.716011		0.716686	0.718348		0.746171	0.738794		0.767575	0.766965		0.791495	0.842451		0.857598	0.876257		0.800121	0.793409
				56.207	0.712153	0.712089		0.702596	0.703079		0.704029	0.69816		0.710739	0.710331		0.711721	0.707053		0.716166	0.717138		0.716658	0.71732		0.745011	0.739366		0.768439	0.769892		0.790576	0.845423		0.854803	0.875588		0.800307	0.801146
				56.267	0.70837	0.712817		0.704568	0.699045		0.70335	0.699194		0.710335	0.711338		0.709542	0.709343		0.717094	0.715783		0.719413	0.720358		0.74726	0.740254		0.769349	0.771		0.789087	0.846127		0.858308	0.876999		0.811469	0.807526
				56.357	0.711126	0.713184		0.704026	0.703012		0.703401	0.69874		0.711177	0.712444		0.709329	0.708119		0.715023	0.717464		0.718939	0.719508		0.748554	0.741897		0.772107	0.772456		0.791141	0.845372		0.857676	0.877008		0.808057	0.810289
				56.507	0.710399	0.711862		0.709301	0.70589		0.702945	0.699203		0.709477	0.710106		0.712549	0.708428		0.716284	0.715168		0.718888	0.71987		0.748901	0.742642		0.774588	0.774706		0.793932	0.846956		0.858597	0.875815		0.812056	0.812253
				56.567	0.708397	0.712855		0.70381	0.699257		0.704543	0.697093		0.710105	0.706974		0.713993	0.709743		0.718267	0.717925		0.720516	0.721778		0.751237	0.744189		0.773547	0.776877		0.793493	0.846386		0.859344	0.877622		0.810937	0.807202
				56.657	0.710936	0.712998		0.701632	0.702625		0.705546	0.698688		0.710795	0.708848		0.710988	0.70844		0.719024	0.715019		0.719097	0.72192		0.752439	0.74548		0.77922	0.77833		0.795341	0.852042		0.86199	0.879028		0.815551	0.817246
				56.774	0.711125	0.712704		0.707676	0.704426		0.7056	0.698499		0.71288	0.711274		0.711743	0.706394		0.717601	0.717362		0.720156	0.720887		0.752953	0.746892		0.778517	0.77888		0.793185	0.849334		0.860396	0.878776		0.809971	0.814555
				56.894	0.708629	0.712667		0.703582	0.706554		0.705706	0.698703		0.710951	0.709075		0.709972	0.708401		0.716487	0.717322		0.723301	0.72342		0.752451	0.74671		0.779241	0.780983		0.795167	0.850314		0.860278	0.879719		0.81816	0.815306
				56.988	0.712765	0.713156		0.699411	0.709422		0.707168	0.697939		0.710822	0.711073		0.709656	0.706996		0.716067	0.716796		0.72263	0.726467		0.75576	0.74879		0.781118	0.782404		0.797919	0.851481		0.861177	0.880965		0.820182	0.816393
				57.048	0.712708	0.712044		0.700872	0.704463		0.704575	0.697279		0.710866	0.711265		0.711217	0.70824		0.718015	0.719848		0.723652	0.724971		0.758711	0.750183		0.783633	0.785624		0.798017	0.851198		0.86261	0.880643		0.819795	0.824178
				57.168	0.711738	0.711535		0.703378	0.708574		0.703864	0.698175		0.71166	0.710847		0.709376	0.707216		0.718459	0.717858		0.723408	0.721769		0.757253	0.752099		0.785601	0.784535		0.80013	0.849139		0.862992	0.881362		0.82563	0.81525
				57.318	0.712021	0.713568		0.702679	0.703306		0.707988	0.695939		0.712766	0.712645		0.710276	0.70852		0.717966	0.718424		0.724386	0.725123		0.760919	0.752319		0.788001	0.787503		0.800028	0.855329		0.864114	0.883227		0.828025	0.825875
				57.408	0.712498	0.711772		0.707207	0.701834		0.707214	0.697315		0.711043	0.712307		0.710442	0.707982		0.718226	0.718214		0.724594	0.727048		0.76044	0.753624		0.786513	0.78881		0.797782	0.854368		0.8654	0.883377		0.832111	0.831668
				57.498	0.71125	0.713373		0.702127	0.70667		0.70498	0.697561		0.712319	0.713069		0.711992	0.710341		0.717839	0.717716		0.72485	0.727206		0.762995	0.755606		0.789882	0.791927		0.799857	0.852466		0.865689	0.883617		0.82383	0.835569
				57.618	0.708556	0.71224		0.701769	0.70544		0.706526	0.698853		0.711744	0.711242		0.711507	0.709702		0.718997	0.71796		0.7254	0.728781		0.76402	0.756905		0.792384	0.793843		0.802401	0.855094		0.865557	0.882014		0.83248	0.831567
				57.679	0.712207	0.713503		0.705875	0.703652		0.704815	0.699322		0.713595	0.713155		0.709389	0.7089		0.716628	0.719071		0.725494	0.728279		0.766699	0.758882		0.793467	0.795516		0.804121	0.85239		0.866216	0.884793		0.82793	0.834902
				57.829	0.710903	0.712248		0.706495	0.703118		0.706327	0.69679		0.711518	0.712434		0.711234	0.711163		0.718469	0.719792		0.726559	0.728202		0.766822	0.75825		0.794477	0.795512		0.801146	0.857055		0.866316	0.883924		0.837394	0.84037
				57.949	0.711776	0.713042		0.708593	0.70594		0.706788	0.697738		0.714605	0.712961		0.711238	0.708646		0.718394	0.719102		0.727621	0.729455		0.769653	0.762715		0.796755	0.795788		0.80246	0.856752		0.867376	0.88664		0.839289	0.838947
				58.009	0.709133	0.714275		0.706538	0.701042		0.707512	0.697728		0.71258	0.712221		0.712348	0.70717		0.717632	0.721094		0.727312	0.730735		0.77159	0.76442		0.797682	0.799376		0.802703	0.859752		0.865628	0.886554		0.841234	0.836354
				58.129	0.710752	0.713425		0.705041	0.704436		0.706858	0.699579		0.712764	0.712159		0.712269	0.709357		0.71789	0.716611		0.731487	0.73105		0.772042	0.765063		0.800691	0.798842		0.806817	0.859016		0.868868	0.887625		0.842034	0.839333
				58.219	0.709105	0.715177		0.702581	0.704035		0.70516	0.699908		0.715342	0.714106		0.712518	0.708993		0.720577	0.720591		0.732212	0.733706		0.776979	0.767092		0.801844	0.801038		0.80793	0.860908		0.869274	0.887336		0.842467	0.846698
				58.279	0.71396	0.713482		0.707472	0.708704		0.704593	0.700428		0.714714	0.712993		0.713572	0.709607		0.719947	0.718719		0.732536	0.731867		0.777446	0.769393		0.802271	0.801634		0.80614	0.861097		0.873501	0.890007		0.840867	0.845556
				58.396	0.712339	0.715185		0.704283	0.706122		0.707447	0.700258		0.715811	0.713068		0.710967	0.709904		0.719328	0.721207		0.73385	0.733571		0.778363	0.770327		0.800798	0.806571		0.809071	0.860731		0.86964	0.890031		0.847503	0.850272
				58.52	0.711884	0.716532		0.707752	0.708249		0.706011	0.698095		0.714562	0.714404		0.712669	0.709694		0.721211	0.720477		0.733501	0.735422		0.77906	0.769808		0.8027	0.804408		0.809043	0.859848		0.872713	0.889826		0.850057	0.854401
				58.61	0.711451	0.714237		0.709801	0.704377		0.707323	0.698751		0.715808	0.716296		0.711069	0.708975		0.719103	0.719793		0.735204	0.737221		0.781468	0.77366		0.804009	0.805369		0.810424	0.863955		0.872392	0.889999		0.84704	0.851697
				58.73	0.710856	0.713874		0.706667	0.708435		0.706326	0.701004		0.714511	0.715827		0.711514	0.710108		0.721725	0.72063		0.738682	0.73676		0.783268	0.774631		0.806771	0.808068		0.811492	0.864081		0.8729	0.891232		0.851526	0.847484
				58.847	0.714001	0.714045		0.708388	0.708507		0.707137	0.700393		0.715248	0.71562		0.711516	0.709967		0.718086	0.721752		0.737782	0.740941		0.785526	0.77567		0.807381	0.810101		0.812339	0.862976		0.873998	0.891851		0.84945	0.845529
				58.91	0.711819	0.714494		0.70756	0.705096		0.707718	0.698774		0.716588	0.716612		0.712699	0.708653		0.721156	0.72209		0.740141	0.740738		0.784534	0.776882		0.809606	0.809785		0.81344	0.867565		0.874148	0.891256		0.84567	0.855449
				59	0.714061	0.712924		0.706179	0.708761		0.708865	0.700792		0.717295	0.716553		0.712813	0.711544		0.722885	0.722451		0.737952	0.74142		0.787584	0.777843		0.808348	0.808991		0.817345	0.866446		0.873721	0.891506		0.8513	0.850327
				59.121	0.713878	0.714488		0.701887	0.707756		0.708623	0.699594		0.714327	0.717755		0.714761	0.708689		0.723248	0.722051		0.743973	0.745395		0.789288	0.780966		0.810641	0.811105		0.818216	0.865287		0.877843	0.892789		0.859079	0.857823
				59.271	0.713136	0.713728		0.706641	0.705064		0.709509	0.701453		0.716432	0.717196		0.710804	0.708616		0.722562	0.724398		0.742379	0.744524		0.790955	0.782301		0.812358	0.812456		0.817674	0.867454		0.879472	0.895623		0.857654	0.858159
				59.361	0.715491	0.715136		0.708846	0.703557		0.707567	0.702807		0.720491	0.717042		0.712204	0.711509		0.72285	0.72198		0.7473	0.74615		0.793611	0.782985		0.810586	0.813088		0.819011	0.870859		0.87571	0.895244		0.860432	0.855493
				59.451	0.714052	0.713411		0.705891	0.708381		0.708798	0.699674		0.718076	0.715733		0.714934	0.709742		0.724551	0.726127		0.743433	0.744412		0.793626	0.786431		0.81393	0.812916		0.820909	0.867556		0.88191	0.89383		0.864026	0.866518
				59.538	0.713374	0.7166		0.712963	0.709519		0.708391	0.70254		0.718391	0.716665		0.714432	0.713232		0.725749	0.726847		0.746055	0.749176		0.796367	0.787082		0.813515	0.814893		0.819542	0.870818		0.87781	0.89575		0.85706	0.859709
				59.662	0.713854	0.715296		0.707476	0.70717		0.708945	0.699888		0.719421	0.716867		0.713413	0.711824		0.723862	0.725221		0.750306	0.752255		0.796782	0.787627		0.813016	0.815287		0.821235	0.870442		0.881683	0.897935		0.856032	0.85984
				59.752	0.713076	0.713861		0.710511	0.708305		0.707627	0.700643		0.720229	0.718978		0.712534	0.71		0.725067	0.726529		0.749442	0.751573		0.798393	0.7886		0.815235	0.815417		0.823537	0.871015		0.879455	0.897273		0.862571	0.859784
				59.842	0.71326	0.714871		0.714383	0.705718		0.71021	0.701843		0.717031	0.720556		0.712564	0.712029		0.726388	0.725325		0.749955	0.754114		0.798584	0.790367		0.813497	0.814147		0.823292	0.870116		0.880845	0.89832		0.869647	0.864112
				59.932	0.71292	0.714839		0.712967	0.709473		0.707822	0.701445		0.720052	0.720661		0.714356	0.712538		0.725856	0.725725		0.7527	0.755185		0.800094	0.79103		0.816174	0.815643		0.821738	0.874329		0.88124	0.899951		0.86019	0.866525
				60.023	0.714601	0.716602		0.710926	0.708657		0.709398	0.7034		0.721384	0.72006		0.714836	0.712195		0.726225	0.727306		0.755157	0.756378		0.79969	0.792909		0.81769	0.816987		0.825764	0.875935		0.881987	0.898248		0.865651	0.871102
				60.139	0.714456	0.715369		0.712198	0.707747		0.710428	0.703231		0.720447	0.721479		0.71522	0.711496		0.729447	0.729596		0.755844	0.756075		0.803623	0.794814		0.815983	0.817463		0.824958	0.87526		0.881333	0.899898		0.864113	0.868527
				60.263	0.714341	0.715465		0.708545	0.710256		0.710305	0.704694		0.722439	0.720125		0.716234	0.713441		0.72754	0.730354		0.756412	0.758386		0.804649	0.795498		0.817388	0.818763		0.827602	0.872501		0.884048	0.900114		0.867011	0.865197
				60.353	0.713099	0.714583		0.706155	0.706253		0.710864	0.701807		0.722014	0.722069		0.715957	0.714336		0.728784	0.730422		0.758931	0.759405		0.803352	0.796245		0.81849	0.818619		0.827567	0.876019		0.88437	0.901396		0.866459	0.868123
				60.5	0.714659	0.716104		0.706212	0.71144		0.709601	0.704158		0.723401	0.723948		0.716808	0.714816		0.729843	0.730735		0.760958	0.76176		0.805976	0.797067		0.817929	0.816798		0.828353	0.875318		0.883709	0.899292		0.862294	0.86294
				60.594	0.715663	0.715787		0.709611	0.713033		0.711648	0.704519		0.724064	0.723985		0.717376	0.715047		0.73001	0.731525		0.762929	0.76422		0.807228	0.798261		0.818521	0.818896		0.827949	0.879887		0.884645	0.902472		0.865771	0.870853
				60.714	0.714595	0.716224		0.709765	0.709622		0.713044	0.704961		0.72416	0.725195		0.716655	0.714106		0.732493	0.732406		0.763061	0.764847		0.806879	0.800852		0.818554	0.820859		0.83146	0.878173		0.885233	0.899397		0.864891	0.864766
				60.774	0.714856	0.715721		0.713373	0.711502		0.710882	0.703692		0.726148	0.724196		0.717078	0.713808		0.730854	0.731366		0.76384	0.766697		0.809609	0.799007		0.819622	0.820096		0.829528	0.879042		0.886594	0.901439		0.873332	0.863155
				60.894	0.715547	0.717552		0.710386	0.71468		0.71253	0.705005		0.727803	0.727991		0.71826	0.715307		0.733007	0.734531		0.766816	0.768824		0.807727	0.800711		0.820502	0.820643		0.833344	0.878769		0.887008	0.901598		0.857808	0.8698
				61.015	0.713543	0.716699		0.711495	0.715876		0.714444	0.705877		0.728523	0.729067		0.716762	0.714764		0.733759	0.735047		0.767558	0.772085		0.812296	0.801729		0.820076	0.819805		0.832478	0.880168		0.887563	0.90003		0.864612	0.868152
				61.075	0.716696	0.718101		0.711339	0.712002		0.712426	0.707112		0.729554	0.728859		0.71746	0.717166		0.7327	0.733429		0.769535	0.773102		0.812623	0.801612		0.820511	0.82021		0.833631	0.880342		0.889328	0.902993		0.86509	0.869862
				61.165	0.71686	0.717259		0.706985	0.711182		0.714282	0.707123		0.730447	0.730128		0.718179	0.71596		0.735882	0.733326		0.770492	0.772876		0.811277	0.804058		0.819597	0.819778		0.837163	0.880728		0.886489	0.900794		0.879366	0.872553
				61.285	0.715568	0.718248		0.707948	0.710722		0.712929	0.705769		0.731058	0.730879		0.717833	0.716747		0.739027	0.735804		0.773377	0.776484		0.811031	0.804577		0.820511	0.817903		0.836757	0.881188		0.888375	0.903922		0.870511	0.865944
				61.346	0.716993	0.718333		0.713154	0.710794		0.714178	0.708224		0.731217	0.730943		0.719225	0.717774		0.738505	0.738422		0.774024	0.776423		0.814516	0.805143		0.818326	0.820206		0.835956	0.882411		0.884598	0.906945		0.869442	0.867369
				61.436	0.715761	0.718329		0.71095	0.711941		0.715084	0.708557		0.731048	0.730517		0.721008	0.717629		0.738653	0.740656		0.774214	0.778467		0.815988	0.806427		0.821155	0.822034		0.837279	0.881674		0.889531	0.90282		0.873735	0.863129
				61.556	0.718024	0.71931		0.713826	0.717083		0.715683	0.706867		0.731673	0.732348		0.720177	0.718863		0.739562	0.739979		0.776599	0.779116		0.814586	0.807922		0.820309	0.821543		0.83713	0.884429		0.8872	0.904593		0.869907	0.864491
				61.676	0.717886	0.719424		0.714174	0.711551		0.715946	0.709416		0.733481	0.733379		0.721468	0.716358		0.74051	0.741888		0.77914	0.780012		0.816042	0.808531		0.820121	0.821011		0.839026	0.883669		0.890547	0.903344		0.864087	0.875718
				61.767	0.718524	0.717838		0.712267	0.716074		0.715617	0.709366		0.737099	0.736852		0.720996	0.719087		0.742541	0.741962		0.781399	0.781682		0.815765	0.808636		0.820092	0.82139		0.838387	0.884092		0.891856	0.904925		0.863683	0.865599
				61.917	0.719539	0.721136		0.70846	0.714762		0.71725	0.709548		0.736136	0.735976		0.721364	0.721447		0.742891	0.744189		0.78261	0.784561		0.816248	0.810156		0.82048	0.821221		0.841242	0.88352		0.889523	0.906365		0.870019	0.871112
				62.037	0.718671	0.720788		0.710932	0.712875		0.719307	0.710493		0.735195	0.738169		0.723136	0.720539		0.743129	0.742687		0.782774	0.788558		0.817108	0.808304		0.822077	0.819773		0.839058	0.884879		0.890325	0.905601		0.868587	0.8729
				62.128	0.718662	0.72123		0.71943	0.718367		0.717348	0.709532		0.740734	0.737807		0.723497	0.719791		0.746286	0.743374		0.785219	0.789011		0.818051	0.810533		0.821945	0.822986		0.841032	0.88504		0.89055	0.904794		0.865713	0.870532
				62.248	0.718657	0.72248		0.709521	0.717403		0.718763	0.71102		0.740583	0.741739		0.725973	0.722323		0.746165	0.746216		0.787965	0.787822		0.817664	0.808317		0.820753	0.824096		0.841381	0.887614		0.892502	0.905646		0.87085	0.874603
				62.278	0.71758	0.72276		0.716606	0.71566		0.71983	0.712717		0.739788	0.740029		0.723974	0.721568		0.745598	0.747172		0.788438	0.79117		0.817554	0.810294		0.820657	0.823047		0.8427	0.882641		0.890801	0.906352		0.874327	0.876973
				62.398	0.72108	0.72291		0.714866	0.720273		0.720286	0.714147		0.743424	0.741639		0.723702	0.722665		0.748686	0.75118		0.789188	0.793402		0.817765	0.811326		0.82025	0.824144		0.841577	0.886718		0.890827	0.907361		0.867868	0.867186
				62.519	0.720397	0.722655		0.714786	0.717876		0.720696	0.7118		0.743738	0.742642		0.727328	0.723312		0.750525	0.749255		0.792445	0.793137		0.81926	0.811215		0.822937	0.822918		0.842109	0.887071		0.890371	0.906959		0.866369	0.871462
				62.639	0.719733	0.723749		0.716318	0.716208		0.722187	0.714275		0.745671	0.745234		0.728241	0.724244		0.750357	0.750954		0.792481	0.792977		0.820229	0.811845		0.822497	0.823451		0.841837	0.887691		0.893138	0.905472		0.868228	0.867007
				62.729	0.720242	0.720738		0.716683	0.711644		0.722913	0.715422		0.744792	0.745249		0.729106	0.725896		0.751183	0.751877		0.793588	0.794803		0.820028	0.813384		0.819676	0.824655		0.843519	0.887772		0.891488	0.906872		0.866212	0.869966
				62.816	0.722804	0.723881		0.718701	0.720759		0.723753	0.71406		0.747877	0.746363		0.729149	0.72569		0.753914	0.753255		0.794514	0.799223		0.819404	0.811862		0.821967	0.820818		0.844101	0.886204		0.89078	0.906931		0.872197	0.873548
				62.91	0.721777	0.725733		0.718032	0.713914		0.72445	0.715348		0.747566	0.74636		0.73046	0.727077		0.754041	0.755041		0.797674	0.798026		0.820572	0.81202		0.82222	0.822095		0.843587	0.887121		0.892341	0.906744		0.873116	0.874592
				63.03	0.722773	0.721958		0.72038	0.712412		0.72385	0.717296		0.749996	0.749072		0.729513	0.727144		0.755612	0.756287		0.796767	0.801852		0.821988	0.812642		0.821101	0.821639		0.843286	0.886265		0.891946	0.906165		0.868341	0.862503
				63.09	0.722754	0.724748		0.715053	0.725049		0.7254	0.71736		0.750713	0.750137		0.734421	0.729044		0.758132	0.756388		0.800661	0.800273		0.820481	0.813719		0.821924	0.823357		0.844504	0.885834		0.89242	0.906986		0.871146	0.870796
				63.181	0.721643	0.723437		0.720142	0.715738		0.725962	0.718501		0.75317	0.753562		0.731364	0.730006		0.760148	0.758863		0.802529	0.801041		0.820876	0.814005		0.821695	0.822771		0.843656	0.887428		0.89325	0.905522		0.874984	0.871794
				63.331	0.721668	0.725393		0.716593	0.715673		0.723474	0.719124		0.754627	0.752341		0.731184	0.731635		0.759105	0.761053		0.80214	0.802389		0.820448	0.812157		0.822521	0.824334		0.843579	0.887316		0.890695	0.907259		0.870808	0.867318
				63.421	0.722775	0.724777		0.717649	0.720209		0.727047	0.719837		0.754056	0.754322		0.733128	0.72934		0.76043	0.760905		0.803058	0.804949		0.822288	0.813772		0.820526	0.825047		0.846654	0.890049		0.889698	0.906351		0.870562	0.872238
				63.512	0.723893	0.725536		0.721212	0.722414		0.728662	0.72038		0.757442	0.757007		0.734826	0.733101		0.763846	0.761906		0.803408	0.806979		0.823248	0.81387		0.822357	0.822636		0.844734	0.88999		0.894056	0.907064		0.87229	0.873275
				63.662	0.725489	0.726926		0.717654	0.717849		0.729485	0.722527		0.75864	0.75576		0.735866	0.73449		0.762238	0.764937		0.804214	0.805657		0.821052	0.813657		0.82254	0.823168		0.844973	0.888037		0.891939	0.90619		0.871843	0.879029
				63.752	0.724553	0.726801		0.72397	0.718572		0.729475	0.723377		0.759933	0.760503		0.737978	0.732795		0.766632	0.764513		0.805113	0.807571		0.820674	0.812983		0.824697	0.821739		0.845082	0.886736		0.893013	0.907543		0.878345	0.873576
				63.873	0.725173	0.728485		0.719867	0.725678		0.730502	0.723664		0.760693	0.760136		0.737139	0.735309		0.767936	0.767198		0.8077	0.809058		0.821556	0.813552		0.8243	0.822848		0.846686	0.887965		0.892005	0.906584		0.86932	0.881336
				63.933	0.72508	0.7283		0.726289	0.721117		0.732832	0.722067		0.76244	0.76203		0.737491	0.735723		0.765677	0.76854		0.807515	0.809691		0.820203	0.813235		0.82439	0.824271		0.847466	0.887149		0.891906	0.90608		0.863769	0.875494
				64.053	0.727205	0.726726		0.724987	0.727553		0.732344	0.725903		0.762249	0.761264		0.740438	0.736358		0.76894	0.770139		0.809591	0.810612		0.820915	0.814031		0.823005	0.822909		0.845493	0.887735		0.891675	0.905456		0.870297	0.869682
				64.144	0.725605	0.727731		0.721272	0.721418		0.733141	0.728298		0.763822	0.764555		0.740071	0.738481		0.768835	0.770242		0.808338	0.812182		0.821482	0.813408		0.822293	0.823771		0.84591	0.888942		0.892793	0.906592		0.872181	0.87534
				64.234	0.726008	0.73025		0.726768	0.720555		0.734347	0.726328		0.764875	0.769474		0.741101	0.739175		0.771057	0.771263		0.810386	0.811805		0.821877	0.814198		0.823081	0.823479		0.846774	0.887824		0.893979	0.906355		0.874676	0.8703
				64.354	0.726824	0.729079		0.721238	0.7276		0.734811	0.728931		0.768151	0.767163		0.741999	0.738775		0.774227	0.773521		0.809891	0.811832		0.822911	0.816148		0.823218	0.823346		0.846332	0.887673		0.892093	0.906815		0.871034	0.869236
				64.415	0.729405	0.730617		0.722815	0.730438		0.735854	0.731793		0.768819	0.767354		0.744923	0.74256		0.775447	0.773834		0.811759	0.81391		0.822128	0.8153		0.825145	0.825581		0.847628	0.888281		0.893092	0.907663		0.869049	0.871392
				64.535	0.728977	0.732034		0.729019	0.729201		0.738234	0.730347		0.771376	0.76931		0.744579	0.739086		0.775998	0.775632		0.813115	0.814515		0.823193	0.814191		0.824333	0.824717		0.846875	0.887279		0.892306	0.906032		0.867922	0.874209
				64.625	0.731124	0.732811		0.730327	0.728157		0.737648	0.728563		0.771677	0.772089		0.746551	0.745169		0.778712	0.778071		0.812522	0.814648		0.821461	0.815614		0.824569	0.822146		0.847851	0.888686		0.893002	0.90584		0.869177	0.873688
				64.746	0.729195	0.73327		0.726426	0.734022		0.740024	0.732981		0.773507	0.773465		0.74723	0.743572		0.775839	0.779744		0.814308	0.816357		0.822784	0.813847		0.822983	0.824779		0.845199	0.887393		0.891901	0.906395		0.87804	0.878371
				64.896	0.732414	0.732271		0.732082	0.722189		0.742468	0.733916		0.775272	0.77335		0.749535	0.744397		0.779387	0.782077		0.814549	0.817893		0.822695	0.814919		0.824061	0.823538		0.847565	0.887775		0.891316	0.906231		0.867846	0.870224
				64.987	0.730332	0.732456		0.730678	0.730228		0.741888	0.734209		0.775386	0.777138		0.750189	0.74611		0.780446	0.781293		0.814528	0.816649		0.824203	0.815377		0.822902	0.825239		0.848207	0.88996		0.88975	0.907852		0.871004	0.869372
				65.077	0.731162	0.734827		0.729023	0.730431		0.741072	0.737569		0.776995	0.777598		0.750939	0.746069		0.78059	0.781516		0.815781	0.816961		0.821302	0.815343		0.824689	0.824684		0.847317	0.887764		0.890832	0.905238		0.870451	0.871864
				65.167	0.731534	0.733703		0.729496	0.731941		0.74405	0.736355		0.776982	0.780129		0.750667	0.745627		0.783751	0.783497		0.815123	0.81843		0.823489	0.816223		0.824622	0.824007		0.847167	0.888355		0.890967	0.90568		0.874098	0.876968
				65.258	0.732716	0.73659		0.727147	0.729582		0.744235	0.735981		0.779376	0.779878		0.751131	0.747977		0.786406	0.785818		0.81726	0.817984		0.821867	0.813938		0.824778	0.823908		0.84861	0.887969		0.893316	0.907322		0.878402	0.874791
				65.405	0.735258	0.734081		0.726667	0.728295		0.745525	0.738092		0.781121	0.780387		0.753767	0.751823		0.78632	0.786089		0.816004	0.818868		0.821678	0.815647		0.824003	0.824874		0.847278	0.887303		0.891452	0.903666		0.871065	0.8693
				65.438	0.734388	0.734243		0.731818	0.728436		0.745886	0.74059		0.78213	0.78125		0.756909	0.750405		0.788264	0.7875		0.816763	0.820466		0.822915	0.815286		0.824717	0.824127		0.848646	0.886571		0.891769	0.903592		0.871518	0.871722
				65.559	0.733689	0.738222		0.730721	0.738951		0.748601	0.738864		0.784444	0.781574		0.756708	0.75215		0.79028	0.788473		0.817161	0.818666		0.825242	0.815126		0.825253	0.826795		0.847358	0.889556		0.89211	0.906546		0.864394	0.877628
				65.649	0.735679	0.738766		0.733924	0.73798		0.749428	0.743269		0.784331	0.78495		0.757184	0.753744		0.78897	0.790221		0.818319	0.819974		0.822716	0.814755		0.824986	0.82554		0.847897	0.888505		0.889518	0.906474		0.875349	0.873455
				65.8	0.737161	0.73725		0.735391	0.734487		0.752033	0.744555		0.785919	0.784952		0.760034	0.755459		0.791983	0.790138		0.818639	0.821587		0.82262	0.816626		0.826299	0.826462		0.846262	0.886389		0.891061	0.906497		0.872437	0.881688
				65.95	0.736286	0.737789		0.735558	0.738505		0.75238	0.743438		0.787212	0.785599		0.761308	0.755612		0.791075	0.790774		0.817589	0.82086		0.823594	0.817013		0.825255	0.82629		0.847155	0.885836		0.892525	0.905748		0.862026	0.875108
				66.011	0.735865	0.737953		0.738751	0.731233		0.752242	0.745268		0.789604	0.78906		0.761993	0.756418		0.793831	0.7942		0.819925	0.821685		0.824153	0.816961		0.825628	0.826379		0.849042	0.886551		0.890352	0.903609		0.873761	0.871056
				66.101	0.735402	0.739215		0.734091	0.736341		0.751413	0.746533		0.78829	0.790671		0.763027	0.759772		0.793736	0.795404		0.82122	0.81983		0.824516	0.815107		0.824133	0.826078		0.846309	0.889211		0.892095	0.906503		0.870028	0.878951
				66.191	0.738033	0.741058		0.73834	0.735647		0.757509	0.748408		0.791157	0.788472		0.76266	0.759043		0.795772	0.793471		0.819056	0.820437		0.822038	0.815999		0.827499	0.826009		0.84876	0.888181		0.891342	0.904076		0.873122	0.872816
				66.312	0.739928	0.740027		0.741026	0.738607		0.757579	0.749478		0.79003	0.791831		0.766277	0.76207		0.796445	0.796219		0.819672	0.821111		0.822735	0.816421		0.825531	0.825965		0.846873	0.887226		0.890469	0.90748		0.869624	0.870181
				66.402	0.742695	0.743367		0.739315	0.74122		0.756844	0.748993		0.792876	0.794061		0.765223	0.764396		0.796223	0.797509		0.819992	0.823343		0.823707	0.815346		0.826673	0.825645		0.846096	0.886582		0.890246	0.902809		0.873786	0.87223
				66.493	0.739911	0.74229		0.740196	0.742436		0.761771	0.751139		0.794161	0.794812		0.766749	0.762503		0.798876	0.796533		0.818914	0.818826		0.824074	0.815861		0.82648	0.827347		0.846492	0.884979		0.890968	0.904874		0.870619	0.877455
				66.613	0.743243	0.74356		0.742982	0.742305		0.76051	0.752282		0.794906	0.796507		0.767597	0.765459		0.797823	0.800605		0.819868	0.82226		0.824048	0.816842		0.826714	0.827054		0.845894	0.885509		0.891619	0.905959		0.877476	0.876956
				66.673	0.74225	0.742949		0.747698	0.738185		0.762077	0.753354		0.795644	0.795013		0.768554	0.765577		0.802153	0.798649		0.81939	0.822976		0.824778	0.816385		0.824256	0.828351		0.8487	0.887147		0.89123	0.906363		0.87529	0.87203
				66.794	0.743325	0.742483		0.743775	0.74143		0.761531	0.754338		0.79678	0.797021		0.771157	0.766777		0.800854	0.799519		0.820543	0.822344		0.823715	0.816589		0.825128	0.826869		0.847282	0.887808		0.891007	0.906792		0.879529	0.879535
				66.884	0.744422	0.74428		0.742498	0.743294		0.763484	0.757304		0.798718	0.801331		0.770963	0.767749		0.800468	0.801074		0.818985	0.822909		0.823071	0.815815		0.826993	0.828174		0.846052	0.886844		0.892455	0.904142		0.869825	0.86955
				67.005	0.743498	0.746756		0.742166	0.744876		0.764355	0.758335		0.798346	0.797688		0.771433	0.769238		0.803845	0.802881		0.81873	0.82256		0.82393	0.81688		0.826982	0.826191		0.846449	0.888779		0.891643	0.904844		0.876494	0.875148
				67.125	0.743937	0.746263		0.747083	0.743856		0.765437	0.758953		0.801569	0.798236		0.774268	0.770442		0.801996	0.803903		0.819532	0.822041		0.825832	0.818056		0.827359	0.826342		0.84575	0.886735		0.892041	0.903837		0.87532	0.880168
				67.215	0.745221	0.745239		0.744263	0.745159		0.767471	0.759557		0.801586	0.800451		0.774551	0.770028		0.803247	0.802917		0.818977	0.823315		0.823939	0.816372		0.827345	0.82662		0.845801	0.886504		0.889339	0.905602		0.871185	0.873872
				67.336	0.744877	0.748766		0.742788	0.747258		0.768242	0.759451		0.800617	0.801159		0.776875	0.771975		0.804309	0.806244		0.820341	0.821135		0.826771	0.816403		0.826101	0.82664		0.844927	0.887064		0.890724	0.905704		0.874652	0.879185
				67.396	0.746529	0.748277		0.744937	0.744717		0.771612	0.760235		0.80131	0.800813		0.776498	0.773595		0.803151	0.805788		0.820509	0.822706		0.824785	0.818465		0.827717	0.827038		0.846882	0.885553		0.890419	0.904585		0.870762	0.876058
				67.517	0.746786	0.749375		0.74618	0.75053		0.771195	0.762611		0.802059	0.802836		0.779435	0.773892		0.803584	0.806097		0.819812	0.823076		0.825071	0.819726		0.827634	0.827922		0.848432	0.886798		0.889713	0.903748		0.874585	0.870215
				67.638	0.749339	0.749749		0.751406	0.750564		0.770909	0.766376		0.802762	0.804615		0.778349	0.775393		0.807223	0.806679		0.82223	0.821945		0.825465	0.818584		0.827907	0.827789		0.845846	0.887293		0.889648	0.90434		0.87355	0.874583
				67.698	0.748893	0.751764		0.753599	0.752266		0.772464	0.764791		0.803337	0.803811		0.779562	0.778084		0.806608	0.806944		0.82141	0.822871		0.826259	0.818281		0.828089	0.828594		0.846052	0.886903		0.888692	0.905505		0.871285	0.879788
				67.849	0.749043	0.751357		0.750213	0.75248		0.773828	0.766458		0.80484	0.80562		0.781861	0.777484		0.806382	0.808214		0.819196	0.820442		0.826536	0.817077		0.827214	0.828608		0.845844	0.886965		0.891072	0.904601		0.868613	0.875954
				67.939	0.749285	0.752005		0.749505	0.751549		0.774557	0.767123		0.804877	0.80535		0.781853	0.778156		0.807492	0.806411		0.820472	0.823784		0.824919	0.817547		0.827472	0.829566		0.846611	0.886974		0.890691	0.904051		0.877035	0.880843
				68.029	0.749547	0.753608		0.757067	0.757173		0.774282	0.767582		0.805687	0.80657		0.782786	0.779511		0.807302	0.808726		0.820622	0.824599		0.825289	0.818282		0.826977	0.827304		0.847855	0.887573		0.891237	0.9064		0.875633	0.880267
				68.15	0.750023	0.755164		0.756947	0.755673		0.776404	0.769547		0.806101	0.805427		0.786296	0.780755		0.808509	0.809517		0.819953	0.823014		0.827566	0.819862		0.828347	0.827755		0.84793	0.887816		0.892417	0.903851		0.872748	0.874722
				68.21	0.754006	0.75727		0.758979	0.749675		0.777258	0.770035		0.807272	0.805688		0.78731	0.780703		0.808082	0.810311		0.821277	0.82315		0.826191	0.818771		0.827742	0.829041		0.848037	0.887095		0.891728	0.904397		0.872852	0.876401
				68.331	0.754721	0.755328		0.755968	0.761862		0.779586	0.771765		0.806856	0.807074		0.786247	0.783037		0.810071	0.811333		0.821	0.822311		0.827371	0.819602		0.828328	0.829741		0.846983	0.886641		0.89097	0.904234		0.878852	0.879833
				68.421	0.75548	0.75694		0.757369	0.756295		0.777322	0.771541		0.807114	0.807267		0.787499	0.785646		0.810516	0.809943		0.822597	0.824256		0.826405	0.817385		0.830109	0.829545		0.846812	0.887932		0.891434	0.907628		0.872625	0.874324
				68.542	0.755183	0.757577		0.758532	0.7562		0.779718	0.771782		0.809457	0.809695		0.788552	0.784156		0.808916	0.810506		0.820568	0.823206		0.826364	0.818864		0.8296	0.829375		0.846355	0.887745		0.892769	0.905401		0.868882	0.874637
				68.632	0.7565	0.756371		0.764441	0.759172		0.782729	0.773738		0.809526	0.807906		0.788337	0.784977		0.810802	0.809616		0.821669	0.822827		0.827839	0.818991		0.830884	0.829627		0.846667	0.889096		0.891945	0.904373		0.874179	0.878854
				68.753	0.756752	0.758331		0.762603	0.767719		0.781297	0.775385		0.810397	0.809924		0.790628	0.78485		0.809661	0.812706		0.822351	0.822107		0.828041	0.817689		0.829184	0.830289		0.845199	0.886309		0.892598	0.905914		0.876258	0.882673
				68.843	0.757352	0.760195		0.757635	0.762161		0.781025	0.775765		0.81014	0.810086		0.789999	0.788257		0.8103	0.812881		0.821268	0.822311		0.825805	0.818861		0.82901	0.829415		0.847043	0.886941		0.893675	0.905776		0.875275	0.882285
				68.964	0.757785	0.760923		0.757143	0.758471		0.782358	0.775765		0.80638	0.80895		0.791297	0.787241		0.810981	0.812636		0.820089	0.823337		0.829155	0.820212		0.828291	0.828614		0.846244	0.884731		0.887922	0.905659		0.871515	0.878722
				69.054	0.758825	0.762269		0.760918	0.760215		0.784991	0.778042		0.807959	0.809879		0.790392	0.788108		0.811211	0.812113		0.821459	0.823694		0.82805	0.817903		0.830065	0.827728		0.846508	0.885602		0.892158	0.906425		0.873044	0.882485
				69.114	0.759273	0.761079		0.763631	0.762017		0.786095	0.778963		0.809136	0.808603		0.793398	0.789969		0.811838	0.813915		0.822036	0.822846		0.825485	0.82012		0.827368	0.828478		0.846924	0.889848		0.893811	0.90603		0.878935	0.882558
				69.235	0.763984	0.763372		0.762377	0.761481		0.784808	0.779049		0.811492	0.808938		0.793087	0.789871		0.813235	0.811098		0.822981	0.8227		0.827496	0.819756		0.830189	0.829924		0.845597	0.886282		0.889472	0.905886		0.87092	0.881868
				69.356	0.760701	0.764194		0.763569	0.769411		0.786296	0.780562		0.811218	0.810549		0.793368	0.788759		0.811843	0.81233		0.818405	0.822988		0.826766	0.819883		0.828052	0.831163		0.848737	0.887308		0.891383	0.90524		0.873925	0.880598
				69.476	0.762605	0.763779		0.762589	0.761682		0.788612	0.780466		0.812053	0.811158		0.795251	0.791495		0.812131	0.811789		0.821684	0.82251		0.828229	0.820167		0.831237	0.830761		0.848034	0.885759		0.892162	0.904708		0.873281	0.879591
				69.597	0.76268	0.763599		0.766142	0.767777		0.790234	0.780764		0.812824	0.81231		0.794931	0.792118		0.811675	0.812931		0.821698	0.825077		0.831536	0.820381		0.829288	0.830582		0.847034	0.886659		0.893158	0.906794		0.878655	0.874913
				69.687	0.76337	0.764047		0.766555	0.763517		0.790943	0.782608		0.810154	0.811666		0.797282	0.79339		0.811727	0.812657		0.823852	0.823704		0.82773	0.819564		0.830948	0.832091		0.847024	0.888119		0.893259	0.906451		0.881916	0.869348
				69.778	0.764972	0.766586		0.771747	0.769273		0.791581	0.782787		0.80996	0.810639		0.796118	0.792057		0.811538	0.811866		0.821588	0.824869		0.829472	0.820108		0.829996	0.831101		0.847417	0.886304		0.891511	0.90833		0.881385	0.884023
				69.868	0.76345	0.767933		0.767541	0.769361		0.789549	0.785142		0.812023	0.811955		0.797517	0.792684		0.812932	0.81429		0.821165	0.825618		0.828602	0.822035		0.830742	0.832565		0.847729	0.886368		0.893693	0.906097		0.875822	0.880329
				69.989	0.765379	0.768571		0.770075	0.77081		0.792327	0.784325		0.812139	0.810736		0.797473	0.79438		0.811203	0.814207		0.820428	0.824763		0.82937	0.820483		0.832294	0.831743		0.847826	0.887177		0.891626	0.907048		0.870429	0.880822
				70.049	0.765328	0.767456		0.765819	0.769131		0.791335	0.783862		0.812738	0.813387		0.797991	0.794154		0.814245	0.813209		0.823533	0.824127		0.828301	0.821627		0.830731	0.831066		0.847032	0.886389		0.891568	0.906885		0.877443	0.890638
				70.174	0.76808	0.77057		0.76849	0.770422		0.790962	0.784695		0.812482	0.811559		0.80009	0.794727		0.812342	0.8144		0.820604	0.823731		0.828556	0.821269		0.830395	0.832806		0.848826	0.88876		0.895094	0.907304		0.88716	0.873693
				70.234	0.766738	0.767046		0.772231	0.772993		0.793731	0.786962		0.812143	0.811223		0.799586	0.795491		0.813926	0.813097		0.822069	0.825847		0.830229	0.819674		0.830509	0.832548		0.846201	0.889151		0.892645	0.907193		0.874084	0.88605
				70.351	0.767902	0.76933		0.771526	0.771088		0.79486	0.786543		0.812703	0.811999		0.799677	0.79522		0.812881	0.812993		0.823197	0.823616		0.828583	0.821717		0.831832	0.830702		0.847692	0.887086		0.893031	0.905916		0.884256	0.874796
				70.472	0.769531	0.770756		0.771433	0.770629		0.794053	0.789037		0.813732	0.81293		0.798684	0.796504		0.812958	0.812206		0.823206	0.825012		0.827854	0.823341		0.830892	0.831582		0.84801	0.88751		0.892423	0.90574		0.879417	0.879921
				70.592	0.769366	0.77292		0.771327	0.776258		0.797671	0.786809		0.813519	0.81354		0.798478	0.795256		0.813759	0.81266		0.822119	0.824937		0.829739	0.820768		0.832581	0.833342		0.846503	0.889387		0.891377	0.908068		0.875098	0.88406
				70.713	0.772303	0.771639		0.772165	0.774296		0.793272	0.789561		0.812532	0.812037		0.800563	0.794674		0.813761	0.813836		0.821481	0.82365		0.827482	0.819084		0.832344	0.83241		0.846397	0.887599		0.892467	0.907003		0.879735	0.885455
				70.834	0.77276	0.771797		0.772776	0.776149		0.794264	0.788415		0.813279	0.812862		0.800571	0.798269		0.814299	0.814697		0.822859	0.825189		0.830703	0.821679		0.832245	0.832116		0.847131	0.88834		0.893438	0.907228		0.875482	0.884499
				70.954	0.773086	0.77339		0.77503	0.77019		0.796648	0.788727		0.814543	0.81198		0.801172	0.797349		0.814327	0.814807		0.822852	0.824543		0.829874	0.823168		0.831086	0.833334		0.845501	0.888426		0.894978	0.907826		0.87861	0.884565
				71.014	0.772696	0.774496		0.77992	0.775666		0.796059	0.789354		0.813047	0.812837		0.800511	0.797993		0.813162	0.814156		0.821961	0.823411		0.829782	0.821899		0.832674	0.83184		0.850081	0.884914		0.893895	0.907786		0.877427	0.889417
				71.135	0.772176	0.774842		0.772017	0.777853		0.79614	0.789888		0.812949	0.81204		0.801459	0.799761		0.814801	0.815028		0.822789	0.825149		0.829534	0.821646		0.832738	0.834291		0.84765	0.886989		0.892548	0.907061		0.886469	0.879757
				71.195	0.772761	0.774574		0.780012	0.77968		0.797326	0.790214		0.813487	0.814672		0.804148	0.799326		0.813484	0.815692		0.825375	0.826095		0.831791	0.821084		0.832445	0.833626		0.847846	0.889038		0.893268	0.906493		0.887743	0.888907
				71.32	0.773673	0.775498		0.779377	0.777089		0.797952	0.790828		0.813376	0.811925		0.801334	0.799706		0.813016	0.81565		0.823423	0.82631		0.829909	0.824089		0.832183	0.833981		0.846163	0.890164		0.894833	0.906299		0.877678	0.881022
				71.407	0.772849	0.775903		0.780684	0.780866		0.79708	0.791328		0.813569	0.812256		0.802854	0.798538		0.814736	0.81401		0.821546	0.823839		0.830784	0.821274		0.832198	0.833156		0.846911	0.888763		0.894909	0.907545		0.877699	0.891145
				71.497	0.775747	0.773475		0.775929	0.777928		0.796938	0.791059		0.813901	0.813514		0.802158	0.799049		0.813421	0.814608		0.820633	0.826328		0.83057	0.822373		0.830688	0.831382		0.848128	0.889998		0.895041	0.907432		0.871576	0.887384
				71.618	0.77438	0.777384		0.779045	0.780479		0.798751	0.789179		0.813277	0.813184		0.801427	0.800463		0.814579	0.812929		0.824668	0.824338		0.831308	0.82066		0.832657	0.832395		0.84821	0.890738		0.89277	0.907648		0.878192	0.886685
				71.708	0.776137	0.77674		0.778729	0.777266		0.798039	0.792481		0.813422	0.81238		0.801008	0.80021		0.812108	0.8128		0.823244	0.826954		0.831111	0.823085		0.834193	0.834163		0.849724	0.889926		0.89465	0.90747		0.885133	0.891393
				71.799	0.774745	0.776534		0.776637	0.781394		0.798354	0.791647		0.812511	0.812542		0.802564	0.799483		0.814962	0.813857		0.823399	0.825968		0.831183	0.821948		0.834472	0.833056		0.848963	0.88938		0.891039	0.909835		0.879821	0.891731
				71.95	0.777978	0.775662		0.778479	0.778186		0.797948	0.793546		0.813382	0.814019		0.802866	0.800204		0.814528	0.816297		0.822462	0.827052		0.832659	0.823001		0.833965	0.833216		0.850649	0.888782		0.891629	0.907699		0.887288	0.891597
				72.04	0.778113	0.776319		0.779277	0.777594		0.798983	0.791226		0.813978	0.813699		0.804969	0.800312		0.815111	0.814805		0.824356	0.826901		0.831417	0.821794		0.832592	0.833835		0.847128	0.886903		0.89471	0.907639		0.884922	0.894344
				72.131	0.776421	0.778417		0.783206	0.783162		0.799092	0.791325		0.814447	0.814039		0.803109	0.798134		0.814774	0.813542		0.823811	0.826688		0.830812	0.822621		0.83315	0.834728		0.848711	0.888437		0.894763	0.907819		0.886675	0.877794
				72.221	0.777684	0.778066		0.777364	0.779553		0.800263	0.792781		0.814026	0.814958		0.802957	0.80085		0.814635	0.816062		0.823632	0.826892		0.831382	0.824044		0.832353	0.8328		0.847931	0.887554		0.892537	0.910545		0.886027	0.883873
				72.312	0.777764	0.7779		0.783195	0.777938		0.798898	0.791332		0.815199	0.813248		0.801999	0.799594		0.815499	0.814753		0.825461	0.826925		0.830873	0.823819		0.835318	0.830547		0.850529	0.888339		0.892469	0.909951		0.884202	0.888411
				72.433	0.779799	0.777699		0.782027	0.78378		0.802047	0.791833		0.814462	0.815085		0.803063	0.800422		0.814975	0.816002		0.823937	0.827514		0.831407	0.822421		0.832451	0.831695		0.849517	0.890563		0.892639	0.908434		0.87508	0.885822
				72.553	0.780414	0.779374		0.783488	0.778834		0.800081	0.793586		0.811932	0.813021		0.804281	0.800892		0.815695	0.814457		0.82339	0.827888		0.83049	0.823774		0.830382	0.832841		0.849757	0.887575		0.892176	0.907448		0.884197	0.889364
				72.614	0.779657	0.778618		0.779582	0.782859		0.799423	0.792436		0.814134	0.814238		0.804313	0.800223		0.814044	0.815191		0.825478	0.826313		0.834218	0.822533		0.832637	0.834624		0.849101	0.891613		0.895582	0.908873		0.882411	0.880278
				72.734	0.778845	0.781544		0.787358	0.783577		0.79682	0.792146		0.815284	0.81343		0.804515	0.802932		0.814898	0.815507		0.823733	0.825648		0.831968	0.822089		0.833054	0.832152		0.850011	0.890183		0.895108	0.907332		0.880016	0.884557
				72.855	0.781258	0.780508		0.784035	0.78348		0.801022	0.791464		0.814623	0.813009		0.805368	0.800929		0.817478	0.814569		0.826218	0.828425		0.832453	0.823393		0.832071	0.834101		0.848694	0.889304		0.894664	0.906988		0.885564	0.892427
				72.976	0.779401	0.780964		0.785472	0.78225		0.798852	0.791783		0.813081	0.814623		0.804465	0.800273		0.814965	0.81536		0.824818	0.826949		0.832526	0.824141		0.83352	0.833689		0.850267	0.890118		0.89561	0.90847		0.886574	0.878748
				73.036	0.780559	0.780373		0.784886	0.779318		0.800728	0.793066		0.812197	0.814494		0.803759	0.800702		0.813261	0.814163		0.824392	0.825378		0.832103	0.822899		0.83238	0.83412		0.849796	0.889723		0.893971	0.908568		0.882392	0.883498
				73.161	0.783083	0.782134		0.785062	0.783762		0.799102	0.79439		0.815438	0.813775		0.804778	0.800832		0.815251	0.815644		0.824358	0.827898		0.832277	0.825059		0.834752	0.835105		0.849346	0.888509		0.895753	0.909483		0.884248	0.885396
				73.221	0.779496	0.780638		0.784519	0.782605		0.799302	0.794534		0.813223	0.81442		0.803848	0.801671		0.816188	0.814731		0.825945	0.828655		0.831878	0.822023		0.831272	0.835157		0.848695	0.891349		0.895279	0.908539		0.882704	0.892752
				73.308	0.783315	0.781985		0.786411	0.784822		0.798244	0.793493		0.813708	0.816941		0.805789	0.800758		0.81534	0.816543		0.825999	0.828678		0.832941	0.824734		0.83407	0.834846		0.849785	0.889486		0.895825	0.908813		0.884022	0.884158
				73.459	0.781856	0.78133		0.78386	0.787785		0.799073	0.793594		0.817339	0.815793		0.805208	0.80126		0.816666	0.814896		0.824074	0.82793		0.831455	0.825645		0.833358	0.832319		0.849478	0.891233		0.895094	0.908423		0.885646	0.88971
				73.55	0.779398	0.781571		0.779651	0.784394		0.799972	0.793691		0.814008	0.814695		0.803496	0.798615		0.816985	0.8153		0.824113	0.827539		0.832119	0.82348		0.833151	0.836553		0.849382	0.888714		0.895657	0.909626		0.890181	0.879763
				73.67	0.783007	0.782675		0.779679	0.785342		0.799746	0.793737		0.815432	0.815372		0.802799	0.801417		0.814556	0.816025		0.826086	0.827214		0.831961	0.823066		0.832803	0.833307		0.850425	0.890223		0.891561	0.911135		0.88603	0.88906
				73.791	0.781191	0.781574		0.784822	0.779053		0.799685	0.793415		0.814317	0.814108		0.802701	0.801793		0.816007	0.816258		0.826007	0.827914		0.832153	0.824161		0.83241	0.833708		0.850382	0.88845		0.897676	0.908866		0.885813	0.888681
				73.882	0.780867	0.783555		0.77942	0.782336		0.800267	0.792742		0.813295	0.813022		0.804898	0.801157		0.814755	0.816405		0.825503	0.828993		0.832375	0.824432		0.833112	0.834052		0.851486	0.890206		0.893985	0.908342		0.87636	0.886308
				73.942	0.781512	0.781483		0.77967	0.786012		0.800914	0.793555		0.814381	0.81435		0.80361	0.801424		0.816287	0.814925		0.826125	0.82694		0.833308	0.824136		0.830631	0.833477		0.849324	0.889301		0.89592	0.908588		0.87876	0.882034
				74.063	0.783162	0.781802		0.784195	0.784079		0.801267	0.794452		0.816308	0.813674		0.805259	0.801869		0.815934	0.815823		0.825769	0.827619		0.831171	0.823381		0.835421	0.834894		0.849628	0.88846		0.894922	0.910322		0.888592	0.889694
				74.184	0.783107	0.781753		0.784455	0.78642		0.800571	0.79372		0.815074	0.814054		0.802435	0.800343		0.814996	0.817175		0.825722	0.828478		0.830574	0.824757		0.83297	0.832102		0.84854	0.89254		0.895799	0.909895		0.887794	0.886931
				74.244	0.783986	0.783839		0.782823	0.785569		0.800933	0.795584		0.8158	0.815144		0.804466	0.800891		0.8137	0.815816		0.826354	0.829321		0.83039	0.824155		0.83117	0.834792		0.849042	0.891298		0.894681	0.908853		0.885159	0.89169
				74.395	0.783002	0.782822		0.783582	0.783395		0.800287	0.794247		0.814739	0.815781		0.804872	0.801378		0.81502	0.81633		0.82607	0.829256		0.832245	0.824364		0.83447	0.834152		0.85014	0.892444		0.895299	0.908198		0.886208	0.888901
				74.516	0.78339	0.782521		0.786529	0.783183		0.799136	0.792221		0.816233	0.815454		0.803185	0.800962		0.81371	0.818176		0.827544	0.829692		0.833291	0.824888		0.835105	0.834443		0.850059	0.891194		0.894906	0.909557		0.886123	0.887953
				74.576	0.783755	0.783411		0.787422	0.781865		0.800618	0.794813		0.81713	0.815741		0.803872	0.800777		0.816544	0.816554		0.825897	0.829771		0.830568	0.822485		0.83223	0.833753		0.851328	0.890818		0.894616	0.908404		0.882373	0.891183
				74.671	0.781444	0.783177		0.778907	0.78653		0.801042	0.795112		0.816244	0.814505		0.803376	0.800708		0.81663	0.817353		0.826351	0.82878		0.83396	0.825091		0.83379	0.834109		0.850553	0.890024		0.895824	0.908645		0.882633	0.892568
				74.792	0.783769	0.781446		0.784209	0.784596		0.801616	0.793628		0.816519	0.816918		0.803833	0.800886		0.816501	0.817849		0.82584	0.828471		0.833861	0.823774		0.834773	0.833821		0.848761	0.889223		0.895397	0.907034		0.887196	0.887532
				74.878	0.782375	0.781567		0.78488	0.786492		0.80077	0.792694		0.816274	0.816036		0.804427	0.802736		0.816001	0.817152		0.827807	0.829665		0.832528	0.823343		0.833565	0.832925		0.850492	0.889857		0.894811	0.908172		0.885401	0.885291
				75.029	0.782637	0.783947		0.785	0.786101		0.800597	0.79528		0.816398	0.815607		0.802836	0.802117		0.816333	0.817765		0.82733	0.82958		0.832194	0.823327		0.832831	0.834729		0.850348	0.892079		0.894482	0.910515		0.890076	0.880476
				75.09	0.783082	0.78342		0.783449	0.785733		0.800773	0.794792		0.814331	0.815368		0.804511	0.801994		0.816931	0.817167		0.825943	0.827685		0.831356	0.824825		0.833228	0.83492		0.849281	0.890317		0.893536	0.907326		0.878343	0.883944
				75.211	0.781775	0.783368		0.785909	0.785203		0.802769	0.794648		0.816886	0.816866		0.806475	0.803283		0.817166	0.817336		0.826515	0.828921		0.833226	0.824627		0.831613	0.834788		0.85058	0.891255		0.894969	0.908133		0.885197	0.891977
				75.301	0.784365	0.782263		0.784449	0.789409		0.801588	0.795195		0.8156	0.81663		0.805585	0.801332		0.817941	0.818039		0.826069	0.82854		0.832215	0.823779		0.832887	0.835716		0.848094	0.891155		0.894148	0.910245		0.884759	0.885458
				75.422	0.783127	0.783365		0.787159	0.786968		0.800572	0.794605		0.817066	0.815154		0.804084	0.801533		0.816968	0.81705		0.827005	0.830951		0.832498	0.823658		0.834388	0.835862		0.850131	0.88802		0.89587	0.908572		0.881454	0.884092
				75.452	0.784546	0.782876		0.787764	0.786297		0.802162	0.793979		0.816115	0.816478		0.80473	0.80187		0.816598	0.819266		0.82672	0.830986		0.831999	0.824208		0.834509	0.83533		0.849779	0.890428		0.897365	0.908672		0.882781	0.888852
				75.573	0.780906	0.783384		0.784728	0.78516		0.802109	0.794518		0.816418	0.817131		0.804775	0.802962		0.817768	0.819805		0.826619	0.82809		0.832569	0.823233		0.833411	0.833784		0.849159	0.890166		0.89495	0.908051		0.881833	0.88202
				75.694	0.783599	0.783153		0.783271	0.785769		0.800146	0.793777		0.818197	0.814957		0.805422	0.802089		0.817973	0.818349		0.82711	0.829463		0.834151	0.825383		0.833935	0.833979		0.849302	0.891409		0.893743	0.907772		0.885695	0.890359
				75.815	0.780519	0.782573		0.791994	0.778177		0.800216	0.794026		0.816075	0.816105		0.805202	0.802868		0.818048	0.816857		0.825426	0.828682		0.834111	0.823957		0.834352	0.835911		0.847978	0.890896		0.896627	0.909392		0.883459	0.886928
				75.936	0.783662	0.784016		0.781606	0.784111		0.8001	0.794731		0.818476	0.816628		0.804836	0.802362		0.817108	0.818782		0.82682	0.829488		0.832928	0.825623		0.834533	0.834828		0.849573	0.892532		0.896034	0.9091		0.880825	0.882818
				76.026	0.782818	0.782769		0.787462	0.789503		0.801087	0.796861		0.819264	0.815696		0.805013	0.803067		0.817215	0.818016		0.82708	0.828794		0.831351	0.82365		0.832291	0.83401		0.851405	0.89182		0.893885	0.909128		0.890792	0.883572
				76.147	0.782751	0.78276		0.779796	0.782703		0.800759	0.795643		0.818127	0.816019		0.805575	0.80239		0.818531	0.8188		0.826167	0.829472		0.831014	0.824219		0.835211	0.834549		0.849281	0.890623		0.895458	0.909249		0.890924	0.893112
				76.268	0.783668	0.784122		0.786848	0.787498		0.802472	0.794032		0.817561	0.8173		0.805783	0.802938		0.817176	0.820729		0.824362	0.82966		0.833351	0.823746		0.832903	0.836088		0.848256	0.890073		0.894555	0.909275		0.888569	0.885579
				76.329	0.783362	0.78604		0.785668	0.781805		0.802887	0.795724		0.81845	0.816128		0.805541	0.801766		0.818319	0.817386		0.826404	0.829724		0.832889	0.825774		0.832815	0.833592		0.850111	0.889617		0.895381	0.908064		0.878131	0.884644
				76.419	0.782815	0.78326		0.787776	0.787152		0.80303	0.795302		0.815573	0.818026		0.804832	0.800882		0.81871	0.819267		0.826738	0.827971		0.833018	0.825296		0.833648	0.833771		0.849649	0.890818		0.895812	0.909655		0.886356	0.888251
				76.51	0.784949	0.78279		0.786392	0.7824		0.800868	0.796054		0.817934	0.817711		0.806721	0.802849		0.817889	0.816349		0.826983	0.829022		0.833615	0.826081		0.833873	0.83629		0.850769	0.89123		0.895131	0.908554		0.885054	0.891936
				76.631	0.784292	0.784643		0.786255	0.782599		0.802051	0.794159		0.819207	0.81736		0.805391	0.802536		0.818177	0.818132		0.825796	0.829042		0.83294	0.823607		0.835153	0.83463		0.848425	0.889415		0.896839	0.907754		0.883994	0.889745
				76.782	0.784517	0.78552		0.781238	0.786622		0.800776	0.794353		0.815011	0.815522		0.804753	0.803826		0.81898	0.819022		0.825718	0.82771		0.834709	0.825006		0.835373	0.834597		0.851197	0.891667		0.897603	0.910137		0.88943	0.885743
				76.842	0.784121	0.783538		0.792412	0.788163		0.801874	0.794804		0.816599	0.815057		0.80531	0.802085		0.818831	0.820476		0.826173	0.828857		0.833777	0.824016		0.834965	0.834915		0.849861	0.889064		0.895196	0.909005		0.885713	0.893988
				76.933	0.783406	0.782627		0.783813	0.78699		0.801858	0.796932		0.81855	0.817204		0.806621	0.8029		0.818201	0.819571		0.82614	0.828407		0.833696	0.824062		0.834001	0.836533		0.848472	0.8904		0.895732	0.909069		0.887011	0.893052
				77.024	0.783194	0.782551		0.786799	0.786967		0.799684	0.79599		0.817764	0.816555		0.807549	0.803155		0.818438	0.817554		0.825836	0.828656		0.832801	0.824506		0.833968	0.833322		0.850192	0.887215		0.895634	0.908895		0.879504	0.893746
				77.114	0.783751	0.783956		0.785803	0.783422		0.801924	0.795257		0.817394	0.81742		0.806249	0.802692		0.816863	0.819983		0.826376	0.829995		0.829547	0.822827		0.834608	0.834938		0.851762	0.890332		0.894322	0.909365		0.882886	0.886252
				77.265	0.78374	0.784044		0.784095	0.786374		0.801763	0.796945		0.818226	0.816479		0.806537	0.803561		0.818183	0.818608		0.826815	0.829457		0.833214	0.824465		0.834525	0.834924		0.850314	0.891358		0.893832	0.909558		0.884556	0.888298
				77.386	0.784325	0.784111		0.785553	0.785817		0.800868	0.795089		0.817121	0.818583		0.807902	0.802608		0.81955	0.817912		0.825186	0.829917		0.833384	0.824871		0.833693	0.834573		0.850121	0.888613		0.896312	0.909806		0.884293	0.884488
				77.477	0.783819	0.785761		0.787798	0.787668		0.80206	0.796671		0.818568	0.817214		0.804075	0.802306		0.817704	0.819064		0.826144	0.827594		0.83492	0.823202		0.835189	0.834341		0.848505	0.8902		0.89507	0.9099		0.885985	0.886647
				77.568	0.783371	0.783231		0.789329	0.784026		0.802978	0.795415		0.816439	0.816263		0.806551	0.802273		0.819969	0.819511		0.825245	0.831067		0.832017	0.824821		0.833982	0.832909		0.848755	0.889859		0.896348	0.909232		0.885542	0.888002
				77.689	0.784833	0.785296		0.78622	0.785489		0.802848	0.795017		0.818118	0.817069		0.807408	0.801696		0.817716	0.818571		0.826537	0.829099		0.83353	0.824242		0.834179	0.836525		0.849424	0.891056		0.89344	0.908522		0.881073	0.888958
				77.749	0.783987	0.784817		0.786204	0.784653		0.805136	0.795521		0.819231	0.817573		0.807014	0.80484		0.81889	0.81944		0.82607	0.830028		0.833866	0.825585		0.833483	0.833977		0.849723	0.892542		0.895112	0.909196		0.878023	0.880525
				77.844	0.783645	0.782816		0.786293	0.783236		0.802863	0.794897		0.816327	0.818909		0.805842	0.803121		0.817969	0.821687		0.824423	0.829349		0.830521	0.824761		0.833427	0.834588		0.85047	0.890721		0.8949	0.908655		0.886159	0.888051
				77.965	0.783954	0.784699		0.78354	0.785784		0.803121	0.796794		0.819759	0.81763		0.806614	0.804947		0.819359	0.819389		0.826181	0.829821		0.833707	0.825018		0.834473	0.835217		0.850298	0.889473		0.896195	0.909157		0.878708	0.891278
				78.086	0.783868	0.785386		0.791145	0.788621		0.801482	0.797098		0.817957	0.816014		0.806043	0.803236		0.818817	0.819538		0.825909	0.829334		0.832985	0.824512		0.834741	0.835478		0.849589	0.887929		0.893653	0.909963		0.876303	0.889116
				78.142	0.784727	0.782999		0.787551	0.788584		0.801262	0.797383		0.817932	0.817898		0.807128	0.802446		0.818809	0.81982		0.824369	0.828459		0.833343	0.824858		0.832776	0.833549		0.850821	0.888106		0.895307	0.907014		0.880501	0.884393
				78.263	0.783485	0.783954		0.782926	0.786643		0.802157	0.797068		0.818837	0.817417		0.805664	0.803482		0.819451	0.818894		0.824759	0.827614		0.83456	0.825958		0.832707	0.833965		0.852166	0.889097		0.895274	0.908983		0.876074	0.890258
				78.384	0.784593	0.784954		0.785429	0.785709		0.80287	0.797081		0.818135	0.817133		0.80679	0.804409		0.81934	0.820941		0.825506	0.828742		0.832075	0.824605		0.83281	0.834435		0.849534	0.891165		0.895032	0.909899		0.889637	0.88333
				78.475	0.785294	0.785516		0.784338	0.783445		0.803443	0.796079		0.818914	0.817566		0.807488	0.801969		0.818516	0.819282		0.825261	0.829346		0.832885	0.824109		0.834472	0.833883		0.849414	0.892893		0.896458	0.907983		0.880917	0.888759
				78.626	0.783418	0.786252		0.785804	0.78914		0.803736	0.796602		0.818861	0.816134		0.807469	0.803736		0.819802	0.819428		0.824662	0.829285		0.833096	0.824387		0.834982	0.835128		0.848851	0.888831		0.895194	0.908756		0.892571	0.885272
				78.717	0.783981	0.784497		0.78745	0.78665		0.80368	0.795853		0.816093	0.818477		0.808238	0.803763		0.818386	0.819131		0.827186	0.829043		0.834508	0.823938		0.833145	0.8343		0.84988	0.888656		0.897017	0.906919		0.881904	0.885385
				78.808	0.784637	0.782922		0.78747	0.787462		0.802246	0.796618		0.819586	0.815349		0.807325	0.804391		0.819411	0.819799		0.826554	0.828886		0.831753	0.825922		0.835019	0.834162		0.849655	0.891227		0.896532	0.908069		0.875556	0.884501
				78.868	0.785163	0.785135		0.788236	0.790207		0.803903	0.79616		0.81929	0.81811		0.808284	0.803174		0.820148	0.818355		0.826396	0.827234		0.832579	0.826204		0.834522	0.835576		0.849321	0.889115		0.897495	0.909646		0.87778	0.890908
				78.993	0.78556	0.784862		0.782879	0.784107		0.802554	0.796601		0.817882	0.816715		0.807113	0.803722		0.819908	0.820169		0.82448	0.830611		0.833375	0.825115		0.834758	0.835436		0.849546	0.888173		0.895242	0.90706		0.887895	0.884088
				79.08	0.783907	0.783985		0.790768	0.789232		0.802572	0.797142		0.817865	0.816686		0.808588	0.804583		0.818099	0.820783		0.827501	0.829569		0.833878	0.82296		0.834965	0.834876		0.849058	0.888168		0.895875	0.90955		0.889865	0.889367
				79.235	0.782569	0.78594		0.788679	0.78842		0.802995	0.797316		0.819208	0.818163		0.80841	0.804926		0.820118	0.821228		0.825228	0.829122		0.833595	0.823086		0.834161	0.835476		0.849126	0.888171		0.896836	0.91182		0.883546	0.888631
				79.325	0.78517	0.784787		0.787362	0.789896		0.804258	0.794981		0.817597	0.816445		0.806535	0.804747		0.817614	0.818539		0.826586	0.825822		0.833448	0.82443		0.833393	0.835212		0.848765	0.887909		0.894534	0.907153		0.890219	0.888919
				79.412	0.785869	0.784594		0.785067	0.788382		0.803052	0.795972		0.81867	0.819061		0.808289	0.80336		0.819221	0.818865		0.82504	0.830243		0.833483	0.824533		0.835687	0.836774		0.847422	0.890365		0.897671	0.910281		0.876663	0.880373
				79.477	0.785336	0.784716		0.788542	0.790751		0.803072	0.796091		0.81695	0.814778		0.809346	0.805449		0.820123	0.819457		0.826441	0.830083		0.833618	0.824075		0.837201	0.834462		0.847768	0.889187		0.896793	0.91118		0.881064	0.885158
				79.594	0.783854	0.782849		0.78089	0.787601		0.802199	0.797508		0.817642	0.81829		0.808271	0.803345		0.819796	0.820438		0.827835	0.829121		0.833604	0.827222		0.834792	0.835416		0.846045	0.888965		0.893777	0.905545		0.880487	0.888908
				79.719	0.78443	0.784907		0.785997	0.790827		0.804976	0.796361		0.818143	0.816771		0.80861	0.804851		0.817732	0.821099		0.825589	0.827235		0.833462	0.824805		0.834561	0.83326		0.849929	0.88826		0.897077	0.908454		0.886333	0.887709
				79.806	0.783314	0.785746		0.787261	0.791104		0.805858	0.79719		0.817421	0.816115		0.809119	0.806078		0.818872	0.820462		0.826678	0.831568		0.833039	0.824311		0.836063	0.835178		0.848071	0.889845		0.896762	0.910284		0.884598	0.886162
				79.931	0.782071	0.784047		0.792408	0.7908		0.802605	0.797267		0.818024	0.819122		0.809549	0.804805		0.819605	0.816695		0.82507	0.827836		0.834513	0.825799		0.832933	0.834046		0.848722	0.889984		0.893707	0.911337		0.878897	0.885189
				80.021	0.784213	0.786174		0.788872	0.788862		0.804848	0.795401		0.819866	0.818159		0.807655	0.804191		0.819558	0.819756		0.825276	0.829315		0.833061	0.825401		0.834814	0.83447		0.848403	0.889229		0.894902	0.90792		0.87789	0.884439
				80.108	0.784211	0.785476		0.78924	0.787815		0.802859	0.798864		0.818145	0.81783		0.80812	0.805153		0.821138	0.819637		0.826869	0.828814		0.833937	0.824262		0.833113	0.835169		0.84837	0.89206		0.896868	0.909173		0.885503	0.877014
				80.229	0.784227	0.784039		0.786192	0.78885		0.804622	0.797844		0.820252	0.816963		0.807355	0.805298		0.819339	0.818183		0.825118	0.82958		0.834794	0.825959		0.8337	0.834854		0.848873	0.888901		0.897591	0.91164		0.887662	0.887284
				80.32	0.786358	0.783535		0.785766	0.785243		0.803756	0.796042		0.817094	0.815232		0.806523	0.803865		0.820328	0.821172		0.825683	0.828463		0.833952	0.825085		0.835065	0.83715		0.84708	0.888687		0.897006	0.909751		0.88518	0.894702
				80.411	0.784037	0.784301		0.78824	0.789071		0.804305	0.796848		0.819595	0.818416		0.809224	0.805279		0.819563	0.820731		0.825895	0.827732		0.834301	0.825315		0.836764	0.835952		0.849413	0.890042		0.896894	0.909085		0.881213	0.880929
				80.505	0.78339	0.785716		0.786246	0.787642		0.803898	0.798655		0.818072	0.818731		0.807207	0.803552		0.819629	0.818293		0.823909	0.829559		0.832981	0.825345		0.836617	0.833669		0.848767	0.890431		0.896619	0.910701		0.880868	0.877491
				80.596	0.784	0.785393		0.790872	0.786761		0.804109	0.797831		0.818268	0.817421		0.806188	0.80431		0.81953	0.821893		0.826645	0.828842		0.833602	0.824986		0.834693	0.836038		0.848482	0.891924		0.895436	0.909222		0.875369	0.892306
				80.713	0.784779	0.786141		0.784665	0.787959		0.803448	0.798564		0.820894	0.81765		0.807971	0.80471		0.81892	0.81944		0.826488	0.830311		0.834065	0.825044		0.833856	0.836095		0.849023	0.888947		0.896924	0.91041		0.880723	0.885514
				80.838	0.786208	0.783489		0.786818	0.789352		0.804395	0.796257		0.821066	0.818264		0.808602	0.805028		0.82036	0.81916		0.827116	0.828044		0.836134	0.823786		0.833938	0.835332		0.850041	0.88981		0.897422	0.908047		0.889075	0.89018
				80.925	0.785623	0.784805		0.785712	0.784459		0.80366	0.79923		0.819445	0.819345		0.808448	0.80467		0.818628	0.81944		0.825047	0.828388		0.834129	0.824972		0.835187	0.835324		0.850712	0.890672		0.896905	0.907947		0.881303	0.886697
				81.046	0.786852	0.78714		0.7817	0.791977		0.804072	0.796663		0.819273	0.816831		0.807456	0.804784		0.818779	0.820239		0.825816	0.82954		0.833933	0.826		0.833801	0.833966		0.850776	0.891529		0.897361	0.909065		0.880705	0.879784
				81.171	0.784271	0.783413		0.79335	0.785813		0.803582	0.797133		0.817995	0.817958		0.810142	0.803959		0.819363	0.820401		0.82626	0.829473		0.832128	0.824095		0.834705	0.832909		0.848391	0.889189		0.897097	0.911026		0.880693	0.883547
				81.262	0.784431	0.785088		0.79035	0.788963		0.803813	0.796227		0.819673	0.817531		0.808048	0.804049		0.820855	0.819197		0.825515	0.828234		0.832916	0.826035		0.834519	0.835516		0.848976	0.891688		0.895777	0.911077		0.879516	0.888338
				81.353	0.785755	0.785435		0.785314	0.787883		0.804647	0.798297		0.820618	0.816948		0.808482	0.804922		0.820259	0.820963		0.827095	0.828049		0.83342	0.82563		0.834093	0.834182		0.848661	0.892607		0.897254	0.908093		0.882123	0.882838
				81.47	0.783882	0.784661		0.788029	0.790089		0.803961	0.797789		0.817629	0.818727		0.810024	0.805267		0.820051	0.820996		0.825384	0.829504		0.832889	0.825116		0.834663	0.834946		0.848462	0.888028		0.897011	0.909911		0.883453	0.889684
				81.561	0.784717	0.785656		0.78392	0.787112		0.804184	0.797665		0.81866	0.818054		0.808325	0.805073		0.818776	0.817755		0.824934	0.831583		0.834051	0.823648		0.833168	0.83562		0.849899	0.89		0.89599	0.909426		0.880489	0.88314
				81.622	0.784936	0.784837		0.788885	0.787108		0.801741	0.797917		0.818539	0.815988		0.808071	0.806223		0.820899	0.821889		0.82493	0.828834		0.833146	0.824632		0.835183	0.834707		0.846481	0.892233		0.896814	0.910124		0.889769	0.892497
				81.743	0.784769	0.785575		0.789419	0.789447		0.80346	0.796389		0.819214	0.81775		0.808393	0.804667		0.81868	0.819663		0.826705	0.830561		0.835071	0.824778		0.835081	0.836021		0.848805	0.891437		0.895745	0.911036		0.887289	0.889185
				81.834	0.784059	0.785641		0.793191	0.789776		0.803118	0.797524		0.819343	0.817851		0.809127	0.804019		0.820288	0.81914		0.824391	0.828803		0.833625	0.825023		0.836825	0.835695		0.848682	0.890875		0.899723	0.909897		0.885122	0.895608
				81.985	0.783551	0.78596		0.78514	0.787564		0.805485	0.797037		0.818127	0.818179		0.808444	0.805061		0.820583	0.821422		0.825303	0.82881		0.83537	0.823194		0.835052	0.834049		0.849857	0.890278		0.896562	0.911243		0.881189	0.88764
				82.076	0.782962	0.783609		0.782949	0.790847		0.80413	0.797933		0.818067	0.817966		0.806847	0.804153		0.820377	0.820089		0.827302	0.829194		0.83482	0.825012		0.835807	0.836444		0.84886	0.888769		0.896109	0.910168		0.876964	0.887614
				82.201	0.786776	0.785096		0.785725	0.788653		0.803444	0.7969		0.819198	0.81811		0.807523	0.804241		0.820159	0.821097		0.825348	0.828318		0.83386	0.824355		0.835182	0.835127		0.850613	0.888408		0.897801	0.909795		0.874838	0.888341
				82.291	0.785738	0.783885		0.790884	0.786576		0.805421	0.79735		0.817218	0.817865		0.808592	0.805182		0.820115	0.820159		0.82717	0.830121		0.834375	0.823698		0.833939	0.834383		0.849268	0.891463		0.897778	0.909525		0.883291	0.879732
				82.379	0.785991	0.783069		0.784993	0.785525		0.802394	0.798255		0.818467	0.81748		0.810273	0.804612		0.819252	0.821499		0.825603	0.828488		0.833311	0.824292		0.833122	0.834899		0.847885	0.89048		0.896814	0.910111		0.880584	0.890119
				82.469	0.783106	0.784898		0.792192	0.79039		0.803823	0.79655		0.819155	0.817985		0.808225	0.805404		0.819139	0.820328		0.827057	0.829612		0.835076	0.825668		0.833941	0.836162		0.848752	0.891775		0.896133	0.911606		0.87746	0.881473
				82.56	0.78279	0.783814		0.781047	0.788542		0.804499	0.799856		0.818822	0.817117		0.808613	0.80534		0.820297	0.81932		0.828732	0.828016		0.83534	0.824199		0.834671	0.833984		0.848288	0.892042		0.897711	0.908941		0.876821	0.895293
				82.681	0.785367	0.784402		0.785008	0.788991		0.805564	0.796333		0.818176	0.817667		0.807977	0.80568		0.818417	0.819223		0.825021	0.828409		0.83375	0.824511		0.835005	0.834443		0.849333	0.891114		0.898546	0.911099		0.879771	0.883765
				82.803	0.784505	0.785337		0.789619	0.78869		0.803596	0.798026		0.817529	0.817989		0.80856	0.804555		0.819998	0.821036		0.825524	0.828254		0.832759	0.824419		0.833507	0.833082		0.850258	0.890921		0.897944	0.911743		0.884145	0.882241
				82.893	0.785432	0.784441		0.786647	0.785444		0.803673	0.795897		0.815548	0.818457		0.809081	0.803851		0.816922	0.819981		0.826982	0.829122		0.835749	0.824016		0.834455	0.835956		0.848789	0.891415		0.896742	0.910326		0.886748	0.886943
				82.984	0.786176	0.782905		0.790582	0.787313		0.804502	0.797653		0.81809	0.820008		0.809828	0.80446		0.81986	0.81824		0.825569	0.826646		0.832468	0.824514		0.833823	0.834709		0.849693	0.892424		0.898459	0.909913		0.88493	0.894949
				83.109	0.786095	0.784389		0.788504	0.787216		0.80342	0.797316		0.818488	0.81857		0.807865	0.805267		0.819234	0.818152		0.824077	0.828453		0.834347	0.826171		0.834786	0.835611		0.850031	0.889626		0.89583	0.909589		0.883393	0.887368
				83.166	0.785191	0.783359		0.789988	0.787101		0.805174	0.797719		0.818669	0.817		0.810715	0.806449		0.819644	0.819414		0.826855	0.829401		0.835075	0.82482		0.83588	0.833202		0.847716	0.892136		0.897262	0.909443		0.885187	0.88908
				83.317	0.784542	0.784601		0.78898	0.791916		0.803887	0.798243		0.815802	0.819077		0.810549	0.806158		0.820339	0.82068		0.825297	0.829337		0.83337	0.825204		0.83447	0.834773		0.850866	0.888858		0.896914	0.90906		0.878958	0.891274
				83.412	0.785093	0.786432		0.786654	0.786561		0.803428	0.797435		0.819872	0.817478		0.809741	0.803597		0.820476	0.820052		0.826669	0.830519		0.833978	0.823108		0.83523	0.835485		0.850751	0.887127		0.897334	0.909679		0.883786	0.88892
				83.469	0.783883	0.7828		0.780455	0.788749		0.802528	0.796426		0.819146	0.818208		0.809148	0.804955		0.818396	0.82064		0.825118	0.829658		0.832325	0.82494		0.833994	0.835137		0.848459	0.889826		0.89813	0.91143		0.887265	0.884995
				83.624	0.784945	0.783274		0.787967	0.787027		0.802964	0.796926		0.818812	0.817031		0.807773	0.80382		0.81974	0.820442		0.82671	0.826668		0.835497	0.824922		0.834088	0.835036		0.848068	0.890571		0.89582	0.911126		0.879069	0.879713
				83.711	0.784264	0.784626		0.791367	0.789019		0.804073	0.799075		0.819078	0.817432		0.81011	0.805852		0.820583	0.819173		0.825596	0.829485		0.833497	0.825206		0.835682	0.836789		0.847489	0.891474		0.897505	0.909234		0.877492	0.884228
				83.862	0.783311	0.78463		0.786776	0.785457		0.805243	0.798265		0.819669	0.818125		0.808453	0.804769		0.819555	0.820016		0.827266	0.830751		0.833423	0.825027		0.836493	0.835801		0.847321	0.89125		0.896539	0.911919		0.895232	0.891344
				83.893	0.78573	0.786209		0.785184	0.785641		0.801972	0.796132		0.818534	0.816753		0.809219	0.804006		0.820934	0.821078		0.825913	0.829115		0.834138	0.824196		0.833756	0.836808		0.848387	0.891382		0.898786	0.910833		0.880456	0.881038
				84.014	0.784936	0.785465		0.787478	0.785259		0.804814	0.795348		0.819368	0.819585		0.810537	0.805274		0.819947	0.820278		0.825992	0.829829		0.834398	0.825977		0.834374	0.835405		0.84775	0.890985		0.898114	0.91106		0.881177	0.879782
				84.139	0.785454	0.787018		0.786808	0.784984		0.805336	0.796781		0.819237	0.818171		0.808523	0.805564		0.81942	0.821249		0.82592	0.827589		0.833314	0.824372		0.834481	0.835301		0.848838	0.890994		0.900515	0.910209		0.888576	0.894302
				84.256	0.784533	0.785361		0.789172	0.787905		0.803469	0.797717		0.819195	0.817581		0.810052	0.804537		0.82004	0.821124		0.827129	0.83021		0.834383	0.825223		0.835276	0.832137		0.849325	0.89106		0.89854	0.912576		0.882178	0.87935
				84.351	0.783406	0.784153		0.785867	0.7921		0.804437	0.797689		0.819869	0.818925		0.809719	0.804555		0.818666	0.819542		0.827778	0.828418		0.835317	0.825047		0.836683	0.835008		0.847381	0.894978		0.897565	0.910256		0.885884	0.887524
				84.438	0.786881	0.785475		0.787639	0.788536		0.804406	0.797467		0.819192	0.819187		0.807606	0.804506		0.819673	0.819246		0.827632	0.829325		0.834581	0.823947		0.83313	0.835634		0.848	0.8906		0.899411	0.911097		0.882326	0.892147
				84.559	0.783894	0.785081		0.786739	0.790272		0.804509	0.796093		0.82153	0.816506		0.807134	0.802166		0.81996	0.821126		0.825243	0.827885		0.833369	0.824845		0.834608	0.834415		0.851884	0.892134		0.89754	0.910359		0.884121	0.890771
				84.65	0.784747	0.785299		0.790776	0.787377		0.803192	0.796906		0.820584	0.819464		0.809303	0.803947		0.820495	0.821793		0.825074	0.827839		0.834056	0.823778		0.834094	0.833819		0.849621	0.888965		0.898076	0.90956		0.883492	0.887565
				84.741	0.784685	0.783233		0.78608	0.786941		0.804213	0.797032		0.819179	0.817133		0.809441	0.806024		0.821745	0.819891		0.825631	0.827986		0.83295	0.82269		0.833567	0.836644		0.849281	0.891589		0.898893	0.913562		0.87739	0.89126
				84.802	0.783743	0.784654		0.789231	0.787613		0.805562	0.796739		0.81793	0.817026		0.809238	0.803798		0.822069	0.820484		0.826177	0.829173		0.835537	0.824859		0.837009	0.834583		0.848771	0.892238		0.899244	0.91485		0.882967	0.881603
				84.953	0.786726	0.785977		0.791649	0.785389		0.804558	0.799149		0.820405	0.816407		0.808765	0.805452		0.821617	0.821262		0.826208	0.82941		0.834618	0.825305		0.83547	0.834906		0.848245	0.891456		0.897885	0.913679		0.886514	0.888516
				85.048	0.786568	0.78529		0.789829	0.787856		0.803873	0.799313		0.816486	0.818557		0.808877	0.807057		0.818845	0.821055		0.8268	0.83003		0.833827	0.822877		0.833296	0.834907		0.850065	0.890606		0.897105	0.912087		0.886552	0.89128
				85.199	0.784791	0.784898		0.786952	0.785977		0.804092	0.799074		0.819579	0.818087		0.809294	0.806002		0.820335	0.82039		0.825333	0.827543		0.833562	0.824762		0.834118	0.834001		0.848099	0.892587		0.898378	0.913236		0.88585	0.880628
				85.26	0.784302	0.78655		0.787802	0.789016		0.804851	0.79598		0.818777	0.818602		0.807043	0.80471		0.818826	0.821299		0.826499	0.830705		0.834845	0.823494		0.834482	0.836909		0.847714	0.893011		0.900705	0.914793		0.877239	0.887129
				85.347	0.784763	0.783091		0.792159	0.790655		0.804205	0.797582		0.817961	0.817924		0.809562	0.804448		0.81964	0.821651		0.824517	0.829768		0.833598	0.825665		0.835137	0.835573		0.848568	0.890758		0.90143	0.912191		0.884921	0.889511
				85.472	0.785632	0.78413		0.787755	0.78832		0.803577	0.796654		0.821203	0.817545		0.810276	0.80649		0.820783	0.820014		0.827241	0.828177		0.831615	0.825347		0.835228	0.836579		0.848338	0.893934		0.89879	0.911877		0.883795	0.884076
				85.529	0.785816	0.786371		0.786076	0.78572		0.804654	0.795854		0.819459	0.81841		0.809909	0.804394		0.822026	0.822295		0.826722	0.829737		0.835013	0.824713		0.835171	0.834923		0.848743	0.891849		0.899653	0.911103		0.886002	0.891702
				85.62	0.785691	0.784954		0.785203	0.788461		0.804715	0.796547		0.819532	0.818287		0.807067	0.806858		0.820925	0.820517		0.827649	0.829085		0.834601	0.824582		0.835914	0.835917		0.850434	0.888276		0.899622	0.914647		0.894382	0.893118
				85.772	0.784306	0.784331		0.792028	0.783201		0.802933	0.795324		0.816739	0.819124		0.810678	0.805338		0.820058	0.820867		0.827762	0.830365		0.831604	0.824492		0.835752	0.836673		0.848144	0.891396		0.89873	0.911672		0.88505	0.887033
				85.832	0.783375	0.785237		0.787003	0.787111		0.80387	0.797189		0.818516	0.81903		0.808438	0.804332		0.820125	0.821367		0.826964	0.82895		0.833532	0.822739		0.834525	0.835283		0.84968	0.893253		0.899207	0.912288		0.87966	0.882574
				85.984	0.784791	0.784724		0.792637	0.786223		0.8047	0.79725		0.818232	0.81752		0.808808	0.804823		0.819884	0.820956		0.824464	0.828196		0.833352	0.825203		0.834844	0.835674		0.848751	0.892821		0.902206	0.913996		0.888783	0.887082
				86.078	0.785722	0.784483		0.788619	0.790318		0.805641	0.797916		0.822309	0.819414		0.809576	0.805985		0.820056	0.823057		0.82714	0.829526		0.832185	0.825961		0.835573	0.837064		0.848782	0.892001		0.899477	0.91348		0.88915	0.89808
				86.2	0.783911	0.784808		0.787621	0.787293		0.804514	0.797219		0.817447	0.817982		0.810156	0.804531		0.819253	0.820145		0.828103	0.830295		0.834232	0.82385		0.833468	0.834589		0.849421	0.893563		0.899225	0.913763		0.883421	0.889509
				86.287	0.78661	0.783826		0.789757	0.788679		0.803756	0.797333		0.819501	0.817451		0.809935	0.804683		0.82118	0.82049		0.82637	0.830634		0.834673	0.823612		0.835604	0.836664		0.848012	0.89144		0.899064	0.912455		0.892304	0.888383
				86.378	0.784417	0.785478		0.788666	0.792471		0.80375	0.79856		0.819073	0.819506		0.808828	0.80506		0.818919	0.818621		0.825931	0.829364		0.834079	0.824903		0.833665	0.836243		0.850884	0.892517		0.900537	0.911179		0.880821	0.88466
				86.469	0.784508	0.785858		0.789838	0.78747		0.802009	0.797104		0.818993	0.817125		0.808413	0.804126		0.819126	0.821126		0.827232	0.829866		0.834863	0.82362		0.834677	0.835619		0.849417	0.891605		0.900025	0.912288		0.878723	0.883919
				86.594	0.783791	0.785585		0.792569	0.78967		0.804716	0.797659		0.820865	0.82071		0.809837	0.804071		0.819067	0.82072		0.8246	0.828026		0.83575	0.825353		0.833678	0.833601		0.849094	0.892878		0.902272	0.912638		0.880702	0.887501
				86.685	0.785157	0.783093		0.790049	0.790744		0.805286	0.796495		0.818921	0.81788		0.809745	0.804671		0.821175	0.821865		0.826847	0.826497		0.832678	0.823311		0.835387	0.835716		0.846851	0.893609		0.901886	0.91212		0.885122	0.878448
				86.772	0.785671	0.784113		0.788669	0.790287		0.80428	0.79747		0.818643	0.819014		0.808119	0.805671		0.820921	0.82191		0.826325	0.827716		0.832212	0.823742		0.834766	0.835917		0.846547	0.893194		0.897644	0.912202		0.884755	0.896471
				86.833	0.78572	0.785438		0.793083	0.789868		0.803635	0.800566		0.819863	0.817397		0.809788	0.805297		0.820402	0.820737		0.826989	0.827609		0.83331	0.824152		0.835184	0.837915		0.849677	0.891394		0.901485	0.913329		0.881687	0.891541
				86.988	0.783856	0.784219		0.783787	0.782893		0.804238	0.797503		0.819274	0.816506		0.809008	0.805444		0.820665	0.819876		0.825946	0.830391		0.834109	0.824176		0.833026	0.836396		0.848202	0.894329		0.90055	0.914233		0.880589	0.88846
				87.075	0.784003	0.784678		0.792492	0.787906		0.806774	0.797988		0.819567	0.818094		0.810504	0.804847		0.822304	0.822362		0.825359	0.829496		0.834337	0.823898		0.835567	0.836281		0.849325	0.893179		0.90201	0.913641		0.881804	0.892725
				87.197	0.784479	0.7832		0.790896	0.789775		0.804239	0.796586		0.817325	0.817169		0.808204	0.805372		0.818951	0.819683		0.827361	0.82832		0.834857	0.826415		0.834512	0.835148		0.84884	0.893415		0.902228	0.913942		0.882528	0.892661
				87.291	0.785161	0.784503		0.791213	0.788928		0.804291	0.798152		0.819271	0.819693		0.810682	0.805945		0.820231	0.820986		0.825751	0.831622		0.835457	0.82441		0.835285	0.836081		0.851469	0.891187		0.899882	0.914779		0.881603	0.891236
				87.443	0.783843	0.785602		0.787903	0.787374		0.804637	0.797394		0.819165	0.817777		0.809211	0.804657		0.818075	0.820175		0.828132	0.829628		0.832814	0.82537		0.834259	0.835403		0.850326	0.891964		0.902252	0.91358		0.880163	0.883788
				87.5	0.784666	0.78408		0.787572	0.794164		0.803122	0.798369		0.820126	0.819897		0.808621	0.804691		0.819593	0.822031		0.826641	0.831555		0.83431	0.824728		0.833433	0.836688		0.84958	0.894527		0.900722	0.91591		0.886315	0.894075
				87.591	0.782828	0.78468		0.789395	0.787187		0.802909	0.794975		0.819096	0.819763		0.807523	0.806561		0.820334	0.820651		0.825322	0.828078		0.834234	0.824696		0.835475	0.836784		0.850313	0.891446		0.902428	0.913987		0.890478	0.883758
				87.712	0.786796	0.784812		0.785088	0.788881		0.804706	0.798671		0.81959	0.817777		0.809611	0.805096		0.82099	0.817935		0.82764	0.829457		0.835945	0.824071		0.835761	0.83533		0.849574	0.894772		0.903665	0.913992		0.883897	0.887338
				87.833	0.784736	0.78483		0.788866	0.791266		0.803032	0.798568		0.819054	0.817539		0.808795	0.806039		0.820804	0.822183		0.825826	0.829135		0.834636	0.823676		0.836042	0.834762		0.848124	0.892627		0.904048	0.91477		0.87631	0.890427
				87.928	0.78222	0.783666		0.788752	0.784769		0.804832	0.798548		0.817149	0.819198		0.80783	0.804829		0.818082	0.822961		0.825823	0.830375		0.834328	0.822777		0.836792	0.835999		0.849737	0.892713		0.904358	0.915697		0.890296	0.892308
				88.049	0.784213	0.786959		0.786215	0.790489		0.803869	0.797395		0.819605	0.818564		0.807669	0.803339		0.820702	0.818783		0.824962	0.830474		0.833351	0.82404		0.834645	0.838072		0.848729	0.893316		0.903631	0.915109		0.88783	0.88729
				88.11	0.784396	0.784598		0.788443	0.787043		0.80538	0.796695		0.817612	0.818828		0.808131	0.802941		0.8212	0.821085		0.827478	0.83185		0.833492	0.824893		0.83601	0.836791		0.848776	0.896243		0.902306	0.914373		0.883966	0.874348
				88.228	0.783659	0.784433		0.789761	0.791358		0.805105	0.797988		0.81998	0.819223		0.809695	0.805367		0.820447	0.823665		0.827229	0.829904		0.834148	0.824221		0.834277	0.836791		0.851368	0.894096		0.90196	0.915455		0.88611	0.884675
				88.323	0.786287	0.783816		0.788868	0.788644		0.807713	0.797997		0.817995	0.818615		0.810713	0.80537		0.818577	0.821478		0.828179	0.830723		0.832816	0.823661		0.835762	0.836705		0.850127	0.894247		0.90268	0.915639		0.885058	0.891725
				88.413	0.78418	0.784422		0.791368	0.784404		0.80474	0.797377		0.818793	0.818174		0.808437	0.804295		0.819221	0.820299		0.826887	0.830472		0.834258	0.823929		0.835994	0.837205		0.848455	0.893603		0.903478	0.918504		0.890976	0.891549
				88.535	0.784486	0.785262		0.791417	0.785057		0.80443	0.798038		0.818541	0.818785		0.809752	0.804378		0.818482	0.821037		0.826853	0.829973		0.835794	0.822793		0.838095	0.837276		0.848837	0.894532		0.900838	0.916617		0.878387	0.894657
				88.622	0.783931	0.78468		0.785721	0.784481		0.804828	0.797032		0.817789	0.8184		0.810107	0.805485		0.82148	0.820289		0.82844	0.831262		0.833236	0.825524		0.835629	0.837296		0.849145	0.893325		0.90373	0.917989		0.887037	0.886846
				88.747	0.784096	0.784792		0.788929	0.785062		0.804324	0.79852		0.817514	0.818357		0.810494	0.805494		0.820264	0.819853		0.826883	0.83113		0.834667	0.824699		0.833064	0.836265		0.849092	0.894032		0.90285	0.918228		0.894417	0.896842
				88.835	0.783709	0.785096		0.788657	0.788976		0.803404	0.798247		0.81936	0.818208		0.808564	0.805365		0.820686	0.820853		0.827025	0.828389		0.832425	0.824802		0.834888	0.836961		0.850199	0.896275		0.904025	0.915842		0.886572	0.897426
				88.929	0.784327	0.784565		0.791239	0.784495		0.804835	0.797035		0.819014	0.819045		0.808397	0.806279		0.821145	0.818718		0.825787	0.83082		0.835177	0.824831		0.835167	0.836869		0.850636	0.895654		0.903901	0.918279		0.879037	0.884884
				89.02	0.785197	0.781843		0.790642	0.788776		0.803972	0.796595		0.818256	0.819744		0.809975	0.80375		0.820195	0.821136		0.827308	0.829711		0.835771	0.823288		0.83582	0.835985		0.848997	0.895848		0.902965	0.916519		0.884727	0.888048
				89.111	0.783783	0.78294		0.785703	0.786869		0.804178	0.796476		0.818866	0.817929		0.808388	0.805246		0.820196	0.820705		0.828546	0.829746		0.835738	0.822421		0.83732	0.836963		0.851341	0.898308		0.905965	0.917459		0.897957	0.887722
				89.233	0.784772	0.783738		0.78648	0.790142		0.805296	0.799752		0.817525	0.818108		0.808653	0.804723		0.818946	0.820242		0.829139	0.829954		0.8351	0.823936		0.836585	0.837446		0.84798	0.895279		0.90454	0.917132		0.892492	0.890129
				89.35	0.784451	0.785422		0.786572	0.78621		0.803269	0.797952		0.820826	0.818418		0.808542	0.805593		0.819026	0.819572		0.829036	0.830141		0.835283	0.826692		0.837141	0.837465		0.84898	0.895232		0.906702	0.91739		0.882237	0.89648
				89.442	0.784328	0.784309		0.78807	0.789477		0.804141	0.798463		0.819441	0.817675		0.810456	0.805979		0.821221	0.819719		0.828333	0.829999		0.835333	0.824839		0.836475	0.834869		0.850989	0.89763		0.903102	0.918928		0.888576	0.892327
				89.567	0.785579	0.78374		0.788734	0.785527		0.804865	0.798005		0.817702	0.81817		0.810268	0.805846		0.820591	0.823355		0.827009	0.831221		0.836171	0.826071		0.8367	0.837164		0.852716	0.898595		0.90464	0.918659		0.891847	0.889594
				89.658	0.784194	0.783696		0.785795	0.785037		0.804829	0.797723		0.819264	0.817038		0.808276	0.804032		0.82061	0.820022		0.82883	0.830477		0.834512	0.826552		0.837773	0.835983		0.849436	0.896711		0.905872	0.917849		0.886709	0.884025
				89.749	0.782959	0.785145		0.790197	0.792221		0.804224	0.797501		0.820888	0.820505		0.808735	0.804831		0.820322	0.821083		0.827557	0.831248		0.835696	0.826166		0.836892	0.837568		0.851578	0.895599		0.90502	0.917964		0.890297	0.890149
				89.87	0.783512	0.786326		0.788592	0.790947		0.804463	0.797836		0.820543	0.818337		0.809823	0.805047		0.820566	0.820563		0.828071	0.829201		0.835167	0.825135		0.836635	0.840012		0.850732	0.897061		0.904391	0.917693		0.887903	0.893507
				89.961	0.782927	0.78441		0.786343	0.787512		0.803069	0.796906		0.820331	0.819834		0.810294	0.804108		0.821276	0.820769		0.827179	0.830705		0.836255	0.824912		0.837833	0.837614		0.851756	0.895955		0.90594	0.918632		0.881035	0.88849
				90.052	0.78358	0.784352		0.790427	0.793001		0.803071	0.797576		0.821551	0.818509		0.809314	0.80694		0.820607	0.821278		0.829801	0.830425		0.835523	0.825199		0.838803	0.837421		0.848292	0.894517		0.902439	0.917181		0.894933	0.89581
				90.174	0.785545	0.786183		0.788411	0.788862		0.803855	0.79839		0.822711	0.819357		0.809418	0.804126		0.818826	0.819922		0.829019	0.831282		0.836103	0.823602		0.836147	0.835337		0.850919	0.899404		0.904114	0.920728		0.888922	0.898777
				90.261	0.78393	0.784818		0.790629	0.787512		0.804278	0.796869		0.820445	0.819679		0.809182	0.807357		0.819335	0.821909		0.828276	0.830343		0.835812	0.824414		0.836374	0.836578		0.851819	0.89646		0.90438	0.920207		0.889302	0.892033
				90.356	0.783597	0.785291		0.785996	0.791664		0.804448	0.797594		0.81939	0.818603		0.809315	0.805443		0.820714	0.821924		0.826572	0.831276		0.835385	0.828521		0.838443	0.836098		0.850576	0.899158		0.904872	0.919334		0.888657	0.891553
				90.447	0.784918	0.786337		0.7835	0.782574		0.805612	0.79937		0.822774	0.817814		0.809374	0.803851		0.819268	0.820356		0.826403	0.832764		0.834433	0.823449		0.837537	0.840581		0.851453	0.896596		0.905725	0.919962		0.894437	0.891368
				90.538	0.7828	0.783519		0.784007	0.785661		0.804508	0.797641		0.82107	0.817155		0.809413	0.806189		0.819074	0.821203		0.827873	0.832661		0.834412	0.823831		0.837557	0.837416		0.851452	0.898626		0.906756	0.920094		0.892969	0.889793
				90.659	0.786076	0.785934		0.787342	0.786322		0.806764	0.799248		0.819533	0.818118		0.80833	0.805811		0.819059	0.820748		0.826415	0.830706		0.833507	0.825931		0.83648	0.837054		0.852773	0.896628		0.907098	0.920029		0.891463	0.896467
				90.781	0.78308	0.784677		0.782114	0.790323		0.805912	0.798659		0.819014	0.818115		0.811644	0.805652		0.823464	0.821121		0.829092	0.831509		0.835758	0.823572		0.838899	0.837806		0.852483	0.898661		0.906669	0.92379		0.880033	0.89715
				90.902	0.783083	0.784371		0.785157	0.788826		0.805198	0.798195		0.819996	0.81769		0.810085	0.804343		0.820228	0.821011		0.827937	0.833663		0.835842	0.825081		0.837274	0.838643		0.849018	0.898343		0.906926	0.920796		0.894522	0.894999
				91.02	0.787151	0.782405		0.79501	0.790033		0.802645	0.796979		0.818925	0.819311		0.80971	0.804989		0.820956	0.819672		0.825317	0.830546		0.837159	0.826469		0.838649	0.838096		0.851996	0.899458		0.904594	0.920414		0.893282	0.89408
				91.111	0.78491	0.784214		0.787038	0.790113		0.805115	0.797721		0.818914	0.817522		0.809704	0.804093		0.821541	0.822452		0.829265	0.831898		0.835863	0.825496		0.835989	0.83912		0.851968	0.899037		0.90883	0.920436		0.894799	0.889388
				91.176	0.782932	0.785222		0.786136	0.785069		0.804953	0.798439		0.819827	0.818412		0.809233	0.804904		0.821595	0.820346		0.82801	0.834751		0.836466	0.824907		0.838356	0.837081		0.850704	0.900212		0.909337	0.923075		0.890494	0.889351
				91.297	0.785185	0.782908		0.787013	0.787148		0.803313	0.799163		0.818405	0.818216		0.80869	0.8059		0.818474	0.820706		0.830563	0.832916		0.8366	0.823831		0.837738	0.839839		0.851582	0.900136		0.909272	0.922174		0.88482	0.885553
				91.415	0.782905	0.78304		0.787337	0.788626		0.805336	0.799045		0.818281	0.819364		0.809674	0.805468		0.820032	0.818431		0.827669	0.831546		0.834829	0.82684		0.836086	0.838498		0.85044	0.899389		0.909158	0.920977		0.891562	0.898767
				91.54	0.784094	0.784874		0.792384	0.78675		0.805123	0.798278		0.817701	0.817947		0.807204	0.806225		0.82034	0.820398		0.828325	0.831237		0.833258	0.824855		0.838853	0.838523		0.849895	0.898996		0.909961	0.922754		0.88731	0.887456
				91.597	0.782772	0.783684		0.79085	0.787744		0.806655	0.797433		0.819189	0.818704		0.809395	0.804684		0.818707	0.818961		0.828853	0.833393		0.835587	0.825282		0.837185	0.838754		0.85139	0.900322		0.909424	0.923822		0.894217	0.901059
				91.722	0.786029	0.784745		0.785294	0.792676		0.80548	0.797637		0.818837	0.817713		0.810704	0.804587		0.821239	0.822439		0.830707	0.833313		0.837328	0.825096		0.837832	0.839099		0.85094	0.899568		0.9093	0.922847		0.89103	0.892116
				91.844	0.784069	0.785184		0.786884	0.790859		0.804293	0.798699		0.819153	0.819487		0.809398	0.804604		0.820843	0.821708		0.829279	0.830496		0.835836	0.825635		0.834939	0.83746		0.849956	0.901116		0.908663	0.922165		0.889172	0.897056
				91.901	0.786356	0.786708		0.790925	0.786837		0.805283	0.797424		0.820922	0.817469		0.809611	0.805851		0.81642	0.821466		0.83051	0.833713		0.835074	0.826376		0.840863	0.841201		0.851303	0.901439		0.911812	0.921832		0.890252	0.890014
				92.026	0.785943	0.783733		0.789165	0.794096		0.803077	0.797208		0.820603	0.818676		0.807873	0.805595		0.820278	0.823135		0.829886	0.831825		0.838731	0.824139		0.839687	0.838262		0.851581	0.900569		0.909504	0.922774		0.891398	0.881936
				92.147	0.785986	0.782851		0.789983	0.786212		0.804523	0.796971		0.819224	0.818035		0.809771	0.806346		0.821886	0.821621		0.828693	0.83326		0.83737	0.824424		0.839938	0.838322		0.853296	0.899983		0.910968	0.923053		0.892453	0.883137
				92.235	0.784493	0.785691		0.787888	0.786692		0.805424	0.797127		0.820063	0.817834		0.810257	0.804762		0.821134	0.820927		0.832418	0.834346		0.83708	0.824912		0.839361	0.837999		0.851063	0.904984		0.90681	0.923624		0.884136	0.890064
				92.33	0.783233	0.784128		0.790734	0.7893		0.804152	0.798442		0.819551	0.818068		0.810246	0.805122		0.819261	0.820983		0.829483	0.834264		0.835288	0.824889		0.838129	0.838304		0.852609	0.899297		0.911406	0.923601		0.888596	0.895708
				92.421	0.784975	0.783997		0.789287	0.790968		0.804236	0.798275		0.820681	0.817312		0.810043	0.803483		0.820671	0.819851		0.83182	0.833805		0.835165	0.824818		0.838074	0.839525		0.853243	0.900403		0.911977	0.925547		0.897998	0.908397
				92.542	0.783669	0.783486		0.790467	0.789529		0.80457	0.795852		0.818262	0.817354		0.809688	0.803869		0.82185	0.820404		0.830177	0.832603		0.835086	0.826257		0.838048	0.839303		0.851526	0.902031		0.911893	0.922414		0.894309	0.902909
				92.664	0.784306	0.785189		0.786945	0.78673		0.805497	0.794965		0.820492	0.81948		0.80798	0.805801		0.822031	0.822886		0.831594	0.835245		0.836431	0.8255		0.837418	0.839926		0.853471	0.900495		0.912739	0.925159		0.88909	0.904567
				92.755	0.784721	0.784486		0.78909	0.791818		0.804537	0.797561		0.818323	0.820158		0.808064	0.804543		0.819101	0.819572		0.832523	0.831617		0.837977	0.827517		0.836452	0.840125		0.85483	0.900915		0.912744	0.923593		0.889884	0.903114
				92.846	0.783005	0.784334		0.787432	0.786738		0.804545	0.797991		0.819898	0.819363		0.809679	0.803681		0.820413	0.819954		0.832585	0.833291		0.837936	0.824179		0.841806	0.841162		0.853739	0.902664		0.912111	0.923921		0.900025	0.904634
				92.933	0.786819	0.783664		0.782949	0.78409		0.803468	0.796726		0.818004	0.816509		0.809382	0.805831		0.819635	0.819562		0.831871	0.831225		0.836462	0.827003		0.838765	0.840421		0.852345	0.902413		0.909883	0.926381		0.891699	0.893595
				93.025	0.785699	0.785486		0.788523	0.793431		0.806163	0.797221		0.821359	0.818885		0.808658	0.804726		0.822223	0.822125		0.829522	0.835118		0.83686	0.826799		0.840926	0.842751		0.852043	0.902685		0.913131	0.92786		0.898102	0.894213
				93.119	0.784096	0.784609		0.785591	0.792093		0.805553	0.795519		0.820283	0.818688		0.808601	0.806037		0.819854	0.821989		0.830567	0.835005		0.837724	0.82554		0.841057	0.839097		0.851871	0.90118		0.910563	0.925432		0.890636	0.893996
				93.241	0.782857	0.785226		0.790815	0.789933		0.802882	0.796551		0.821177	0.81902		0.808883	0.803516		0.81771	0.820042		0.833793	0.831766		0.835996	0.827783		0.837686	0.840119		0.854431	0.904728		0.912754	0.924494		0.88671	0.897763
				93.332	0.785311	0.784866		0.792112	0.793807		0.803454	0.798326		0.820334	0.818508		0.808851	0.806711		0.82192	0.820761		0.831162	0.836294		0.837542	0.826322		0.839782	0.841807		0.852629	0.905836		0.912669	0.92419		0.894265	0.891073
				93.454	0.782946	0.784622		0.789222	0.78596		0.805442	0.796107		0.820598	0.819607		0.808042	0.805924		0.818744	0.819967		0.831619	0.833463		0.833705	0.824794		0.838155	0.842927		0.854224	0.90412		0.912644	0.92642		0.89715	0.885103
				93.545	0.785577	0.78629		0.785722	0.790094		0.804376	0.796122		0.817411	0.818504		0.811798	0.805497		0.819374	0.820237		0.831076	0.834234		0.837375	0.82733		0.842179	0.838785		0.852826	0.904933		0.912068	0.926264		0.882791	0.903332
				93.636	0.78456	0.784249		0.79073	0.787832		0.805908	0.797375		0.819521	0.820019		0.810157	0.805824		0.819008	0.8222		0.832849	0.83462		0.838601	0.82532		0.841247	0.841391		0.852763	0.908112		0.916519	0.92941		0.896073	0.902467
				93.758	0.784127	0.782749		0.786806	0.787498		0.803827	0.796109		0.820205	0.818899		0.807796	0.804405		0.819346	0.821875		0.831539	0.835626		0.839394	0.826756		0.842355	0.841056		0.854792	0.906397		0.916036	0.927332		0.896657	0.900757
				93.879	0.785625	0.784628		0.783027	0.787606		0.804997	0.796279		0.821095	0.820356		0.809054	0.804984		0.818825	0.821174		0.83304	0.835129		0.838122	0.828206		0.841833	0.84084		0.852964	0.902523		0.91555	0.927539		0.884536	0.900728
				93.97	0.785744	0.786119		0.79015	0.794768		0.804913	0.797867		0.821473	0.818756		0.807243	0.80564		0.820334	0.823017		0.833133	0.836094		0.837303	0.827786		0.840512	0.841587		0.854344	0.90771		0.915067	0.926405		0.896549	0.897157
				94.061	0.782933	0.783353		0.78604	0.789407		0.805307	0.796397		0.819855	0.817332		0.809646	0.806062		0.820831	0.821308		0.834589	0.833159		0.837035	0.827067		0.842532	0.841668		0.85399	0.906475		0.913178	0.929349		0.895513	0.905318
				94.153	0.785153	0.784139		0.792626	0.78714		0.804239	0.798271		0.821659	0.81802		0.810669	0.804269		0.821219	0.822744		0.832272	0.834882		0.838742	0.827763		0.842593	0.841897		0.854492	0.906681		0.916095	0.930673		0.896906	0.906739
				94.274	0.782533	0.786306		0.787978	0.789249		0.803174	0.796689		0.821836	0.819235		0.805562	0.804078		0.81966	0.82184		0.83283	0.83647		0.838102	0.826725		0.843781	0.841987		0.856117	0.906234		0.916214	0.930145		0.892648	0.912885
				94.396	0.783191	0.78572		0.791218	0.786297		0.802952	0.797718		0.819586	0.817235		0.808366	0.807262		0.822079	0.820965		0.832499	0.838455		0.837374	0.825463		0.842713	0.841769		0.855101	0.905038		0.917066	0.927434		0.896024	0.903594
				94.514	0.783527	0.784381		0.787059	0.793696		0.804785	0.797265		0.820962	0.817936		0.810005	0.806153		0.818476	0.820044		0.833153	0.836087		0.837619	0.826642		0.842218	0.841881		0.855625	0.902896		0.916162	0.928701		0.893254	0.912506
				94.578	0.784193	0.784518		0.78797	0.791586		0.803832	0.797432		0.819279	0.818301		0.811003	0.805027		0.819896	0.818865		0.831012	0.835508		0.838546	0.828687		0.843127	0.843665		0.853097	0.907032		0.915051	0.927893		0.888898	0.903916
				94.666	0.7842	0.782339		0.786021	0.788127		0.806124	0.797678		0.820311	0.821661		0.807747	0.805773		0.818326	0.821815		0.835691	0.837533		0.838487	0.826486		0.842242	0.843783		0.855338	0.907507		0.91498	0.931484		0.897688	0.903971
				94.821	0.784532	0.783099		0.785384	0.788302		0.804115	0.796366		0.819649	0.819003		0.8102	0.805308		0.82038	0.819979		0.834053	0.834244		0.83718	0.827849		0.840179	0.841874		0.855507	0.908586		0.919793	0.929413		0.894729	0.897849
				94.913	0.784708	0.784154		0.791888	0.785065		0.803901	0.795647		0.821038	0.819065		0.809534	0.805555		0.820117	0.821474		0.835876	0.838747		0.839524	0.826882		0.841343	0.843016		0.855314	0.908811		0.917297	0.932007		0.90602	0.893237
				95.004	0.784953	0.784314		0.789	0.789426		0.80323	0.797073		0.820326	0.818363		0.808737	0.804154		0.821489	0.820402		0.834169	0.837266		0.840373	0.825798		0.843748	0.842882		0.856664	0.909229		0.917897	0.931088		0.896613	0.908064
					0.785286	0.784145																																0.901018	0.902263
					0.784247	0.786095
					0.785344	0.783772
					0.783272	0.78444

## Sheet: Fig. 4
	Fig. 4A		slope 1	slope 2	kobs 1	kobs 2	average				Fig. 4B		slope 1	slope 2	kobs 1	kobs 2	average
	400nm	WT	2.13	2.2	3.24779	3.35453	3.3				340 nm	WT	0.694	0.66	3.71919	3.53698	3.628
		E245A	0.0125	0.0065	0.0190598	0.00991111	0.0144855					E245A	0.0288	0.0269	0.154341	0.144159	0.14925
		R201A	0.105	0.077	0.160102	0.117408	0.138755					R201A	0.06	0.045	0.321543	0.241158	0.28135
		H243A	1	1.003	1.52479	1.52936	1.52707					H243A	0.47	0.5	2.51876	2.67953	2.59914
		W300A	0.07	0.09	0.1046	0.141805	0.123203					W300A	0.053	0.044	0.28403	0.235798	0.259914
		W419A	0.8	0.78	1.21983	1.18933	1.20458					W419A	0.29	0.39	1.55413	2.09003	1.82208
		Y114A	0.483	0.477	0.736471	0.727323	0.731897					Y114A	0.198	0.184	1.06109	0.986066	1.02358
		T51A	0.439	0.363	0.669381	0.553497	0.611439					T51A	0.226	0.237	1.21115	1.2701	1.24062
		E245Q	0.003	0.009	0.00457436	0.0137231	0.00914871					E245Q	0.018	0.019	0.096463	0.101822	0.0991426
		E245D	0.009	0.008	0.0137231	0.0121983	0.0129607					E245D	0.035	0.043	0.187567	0.230439	0.209003
	Fig. 4C		slope 1	slope 2	kobs 1	kobs 2	average				Fig. 4D		slope 1	slope 2	kobs 1	kobs 2	average
	oxymeter	WT	21.5	21.61	3.58	3.6	3.59				NADH oxidation	WT	0.011	0.0083	0.0589496	0.0444802	0.0517149
		E245A	1.045	1.472	0.174167	0.245333	0.20975					E245A	0.035	0.0214	0.187567	0.114684	0.151125
		R201A	1.763	1.233	0.293833	0.2055	0.249667					R201A	0.0065	0.0063	0.0348339	0.0337621	0.0300107
		H243A	8.7	9.94	1.45	1.66	1.55					H243A	0.004	0.016	0.0214362	0.0857449	0.035727
		W300A	1.73	1.619	0.288333	0.269833	0.279083					W300A	0.0287	0.0279	0.153805	0.149518	0.151661
		W419A	14.61	10.51	2.435	1.75167	2.09333					W419A	0.014	0.007	0.0750268	0.0375134	0.0375134
		Y114A	7.605	7.37	1.2675	1.22833	1.24792					Y114A	0.0155	0.0166	0.0830654	0.0889603	0.0573419
		T51A	6.008	6.19	1.00133	1.03167	1.0165					T51A	0.021	0.018	0.11254	0.096463	0.113076
		E245Q	2.34	1.42	0.39	0.236667	0.313333					E245Q	0.016	0.022	0.0857449	0.117899	0.0678814
		E245D	2.2	1.55	0.366667	0.258333	0.3125					E245D	0.023	0.027	0.123258	0.144695	0.0893176
	Fig. 4E		intensity							intensity		intensity
	UPLC/HRMS	time	control	WT	E245A	E245D	E245Q		m/z	sorbicillin	m/z	sorbicillinol
		0.0067	0	0	0	0	238395		50.0153	252	50.0148	252
		0.0138333	48336.9	89726.5	114417	96818.1	374394		51.0019	378	50.0162	252
		0.0209667	67776	161685	225180	169395	505021		51.0034	252	50.0169	252
		0.0281167	51949.1	198428	311392	204706	600716		51.0041	252	51.0029	630
		0.03525	0	199837	366049	207252	649567		51.0048	252	51.0036	252
		0.0423833	0	182948	397580	191210	658853		51.0056	378	51.0065	252
		0.0495333	17693	171466	419501	170609	643993		51.8849	252	51.0218	252
		0.0566667	60178.7	180010	438453	156165	619006		52.9989	252	52.9953	252
		0.0638	110084	203982	452220	157050	595343		52.9996	630	52.9976	252
		0.0709333	154614	225061	456406	178422	583345		53.0004	1764	52.9983	378
		0.0780833	187492	227301	449921	214397	589484		53.0011	2142	52.9991	1260
		0.0852167	205210	208182	436088	247695	610568		53.0018	2772	52.9998	630
		0.09235	208577	177991	420721	260682	632432		53.0026	2646	53.0005	4033
		0.0995	205657	152896	408641	248130	639149		53.0033	756	53.0013	5293
		0.106633	205393	147307	401823	221198	627726		53.0041	882	53.002	6427
		0.113767	208423	166486	402669	201015	613258		53.0048	252	53.0028	3025
		0.1209	208271	203014	416518	205829	616088		53.0056	882	53.0035	1638
		0.12805	200280	241333	445441	237945	642669		53.0063	630	53.0043	2016
		0.135183	186736	266994	480511	277767	680615		53.007	252	53.005	1008
		0.142317	176625	272409	505796	292287	711624		53.0085	252	53.0058	1134
		0.149467	182187	256059	511596	256975	725825		53.0115	252	53.0065	252
		0.1566	209463	220073	500054	175005	724197		53.0122	504	53.0072	630
		0.163733	248573	170652	478921	76984	712697		53.013	1386	53.008	504
		0.170883	279252	118248	455053	0	697501		53.0137	756	53.0087	252
		0.178017	289891	0	434438	0	683494		53.0145	1134	53.0095	378
		0.18515	288558	0	424246	21820.8	673463		53.0152	756	53.0102	252
		0.1923	293134	5829.23	430292	70979.4	667283		53.0182	378	53.011	378
		0.199433	313905	41321.2	450604	126040	662057		53.0219	252	53.0117	630
		0.206567	346488	96927.6	474725	179184	654773		53.0226	252	53.0124	1638
		0.2137	377295	156369	492507	232808	646811		53.8374	252	53.0132	882
		0.22085	395017	205910	502393	288167	643353		53.9956	378	53.0139	504
		0.227983	400250	239642	508902	340769	644483		53.9963	504	53.0147	1008
		0.235117	406539	257965	514612	383389	641122		53.9971	512	53.0154	630
		0.242267	429091	264992	517744	411102	627057		53.9993	405	53.0176	252
		0.2494	469946	267228	517286	425121	611674		54.0008	809	53.0377	252
		0.256533	515225	271546	519494	431785	612295		54.0016	947	53.8361	252
		0.263667	546394	284787	537517	436748	634588		54.0023	271	53.9943	378
		0.270817	553276	315469	581885	441076	665684		54.0031	1078	53.995	252
		0.27795	540215	369854	648557	442923	686071		54.0038	809	53.9958	252
		0.285083	525839	441291	718325	440365	686668		54.0046	1349	53.9965	799
		0.292233	532967	509975	771426	431824	676181		54.0053	3512	53.9973	910
		0.299367	570572	561050	801425	417032	673713		54.0061	3918	53.998	504
		0.3065	624725	599070	814010	400281	694734		54.0068	10132	53.9995	401
		0.313633	671649	639682	817383	392097	742491		54.0076	22155	54.0003	418
		0.320783	700887	692218	817801	405008	807830		54.0083	28664	54.001	830
		0.327917	720863	754446	821099	445532	873613		54.0091	22450	54.0018	679
		0.33505	742096	817270	831710	510548	921667		54.0098	13232	54.0025	1383
		0.3422	763523	870500	848630	591118	940930		54.0106	8901	54.0033	1803
		0.349333	779767	910041	864898	678142	933681		54.0113	5538	54.004	1943
		0.356467	793978	942878	873916	766085	916045		54.0121	3253	54.0048	2919
		0.3636	816287	982030	877355	854559	910171		54.0128	2426	54.0055	3889
		0.37075	853839	1.03514e+06	886094	943313	931207		54.0136	2023	54.0063	9153
		0.377883	907629	1.09805e+06	912551	1.02318e+06	979425		54.0143	1484	54.007	19817
		0.385017	977532	1.15809e+06	962475	1.07875e+06	1.04545e+06		54.0151	1213	54.0078	33379
		0.392167	1.06495e+06	1.20196e+06	1.03608e+06	1.104e+06	1.12217e+06		54.0158	541	54.0085	37115
		0.3993	1.16902e+06	1.22185e+06	1.13388e+06	1.10886e+06	1.20807e+06		54.0166	1756	54.0093	22569
		0.406433	1.28129e+06	1.21714e+06	1.25487e+06	1.1073e+06	1.29847e+06		54.0173	676	54.01	16064
		0.413567	1.38593e+06	1.19426e+06	1.38843e+06	1.1044e+06	1.37981e+06		54.0181	296	54.0108	9129
		0.420717	1.46914e+06	1.16711e+06	1.51381e+06	1.09748e+06	1.43818e+06		54.0188	557	54.0115	4021
		0.42785	1.52853e+06	1.15609e+06	1.61149e+06	1.08682e+06	1.4727e+06		54.0203	252	54.0123	5119
		0.434983	1.57066e+06	1.18324e+06	1.67304e+06	1.08497e+06	1.49712e+06		54.0211	297	54.013	4009
		0.442133	1.5997e+06	1.26515e+06	1.70096e+06	1.11689e+06	1.52736e+06		54.4978	252	54.0138	2621
		0.449267	1.61362e+06	1.4049e+06	1.70279e+06	1.2088e+06	1.56696e+06		55.0039	378	54.0145	1664
		0.4564	1.61241e+06	1.57586e+06	1.68769e+06	1.36906e+06	1.60391e+06		55.0046	378	54.0153	1939
		0.463533	1.60734e+06	1.69655e+06	1.66776e+06	1.56538e+06	1.62479e+06		55.0054	252	54.016	2216
		0.470683	1.62246e+06	1.63793e+06	1.66115e+06	1.70686e+06	1.63538e+06		55.0061	378	54.0168	1382
		0.477817	1.68761e+06	1.30817e+06	1.69175e+06	1.66373e+06	1.66582e+06		55.0092	378	54.0175	1101
		0.48495	1.82531e+06	757129	1.78105e+06	1.35254e+06	1.75144e+06		55.0114	252	54.0183	266
		0.4921	2.0312e+06	0	1.93381e+06	827620	1.90424e+06		55.0137	252	54.019	439
		0.499233	2.25103e+06	0	2.11987e+06	262650	2.0902e+06		55.0538	504	54.0198	252
		0.506367	2.37188e+06	0	2.25918e+06	0	2.21921e+06		55.0546	252	54.0205	425
		0.5135	2.26346e+06	5.82077e-11	2.23653e+06	0	2.17029e+06		55.0637	252	54.0228	252
		0.52065	1.87428e+06	0	1.97066e+06	0	1.87277e+06		55.9336	756	55.0041	252
		0.527783	1.30022e+06	0	1.49554e+06	0	1.38744e+06		55.9344	378	55.0048	756
		0.534917	0	5742.78	957857	0	882854		55.9352	378	55.0056	1008
		0.542067	1.16415e-10	21021.4	0	18193.5	509937		56.049	252	55.0063	252
		0.5492	-1.16415e-10	42314.5	2.32831e-10	50124	309113		56.0566	252	55.0078	504
		0.556333	-1.16415e-10	65932.8	-1.16415e-10	76747.8	231235		56.9628	252	55.0086	252
		0.563483	-1.16415e-10	87838.4	-1.16415e-10	82248.5	212244		56.9636	504	55.0101	378
		0.570617	1.16415e-10	104494	-1.16415e-10	66815.9	216379		57.0677	252	55.0109	378
		0.57775	-2.32831e-10	113951	5.82077e-11	47718.9	233219		57.9346	378	55.0116	1008
		0.584883	-1.16415e-10	117593	0	45858.1	258027		57.9354	378	55.0124	504
		0.592033	-1.16415e-10	119733	0	69805.7	280622		57.9361	252	55.0131	252
		0.599167	0	122978	0	110349	289204		57.9369	252	55.054	252
		0.6063	0	124697	0	147602	280236		59.0471	378	55.9354	252
		0.61345	7483.45	120470	0	164602	261398		59.0478	378	56.0499	252
		0.620583	17055.8	110444	62398.6	158581	244170		59.0486	378	56.0507	252
		0.627717	33919.9	99577.9	89720.6	140201	234249		59.0494	1134	56.9631	378
		0.63485	60852.1	91494.9	117367	120898	228484		59.0502	378	56.9638	252
		0.642	93884.7	84919.3	136501	103752	219195		59.051	252	56.9646	252
		0.649133	122949	77385.4	138355	88880	201463		59.0518	252	56.9654	252
		0.656267	140191	70277.6	122719	83171.5	178253		59.0525	378	57.0679	252
		0.663417	147692	68032.9	99627.4	97648.9	158840		59.0659	252	59.0457	504
		0.67055	153974	73350	82403.7	133657	150585		59.9296	252	59.0473	1008
		0.677683	163268	85621.4	78959.4	176250	151658		59.9304	252	59.0481	1134
		0.684817	173164	104093	88695.4	204786	153464		60.0419	252	59.0488	1386
		0.691967	183409	129967	106796	208704	150871		60.0427	504	59.0496	1260
		0.6991	200048	162993	129855	192888	147950		60.0435	1008	59.0504	378
		0.706233	225594	196128	155726	172784	152829		60.0443	1134	59.0512	252
		0.713383	249908	216313	180761	166825	170545		60.045	882	59.9259	252
		0.720517	259060	213423	201135	188483	203558		60.0458	504	60.0421	630
		0.72765	251634	189071	214473	237956	254645		60.0466	504	60.0429	378
		0.7348	238867	155807	217079	296954	322769		60.0482	252	60.0437	630
		0.741933	229612	127768	203852	333489	398615		60.0514	252	60.0445	252
		0.749067	221755	112378	176040	321047	471672		60.053	252	60.0453	252
		0.7562	209817	109518	146266	260856	539309		60.0545	252	60.0461	378
		0.76335	196521	115704	130663	183459	600929		61.006	252	60.0484	378
		0.770483	192046	127318	136926	123661	646956		61.0068	252	61.0062	378
		0.777617	201303	139797	163138	94747.1	664944		61.0075	504	61.007	252
		0.784767	216063	145295	204784	87642.3	658044		61.0394	378	61.011	252
		0.7919	222700	135679	255128	88304.7	649158		62.0243	252	65.0364	252
		0.799033	215783	110717	298633	89734.8	661747		62.0251	252	65.0372	378
		0.806167	201712	79984.1	314137	91727.3	698434		62.9272	252	65.038	1008
		0.813317	191630	54335.1	291813	97593.9	739995		62.9288	378	65.0388	252
		0.82045	194440	39564.4	243348	110567	762613		62.9304	252	65.0397	504
		0.827583	214163	39500.2	191100	127300	755308		62.9312	252	65.0405	504
		0.834733	246668	58266.9	150920	135964	724865		62.932	252	65.0413	252
		0.841867	275424	95217.5	128633	126199	686606		63.9279	252	65.043	252
		0.849	276740	141125	126659	99381.3	648605		64.3465	252	66.0446	252
		0.856133	239176	182078	144440	64829.8	604547		67.021	378	67.0438	252
		0.863283	177972	206090	171560	30669.1	544626		67.0519	378	67.0471	756
		0.870417	122507	207640	189112	5477.66	472224		67.0527	378	67.048	378
		0.87755	89122.4	190028	184844	3900.28	404272		67.0536	630	67.0488	504
		0.8847	71789.3	163106	164467	39749.2	355103		67.0544	630	67.0496	378
		0.891833	57160.2	135601	143930	111863	325949		67.0552	504	67.0505	882
		0.898967	41659.1	109181	134170	200375	311186		67.0586	252	67.0513	882
		0.906117	32749.8	80969.4	137967	276173	310038		68.9932	252	67.0521	3277
		0.91325	37008.1	51086.2	156855	314761	330142		69.0331	252	67.053	5545
		0.920383	50278.1	0	192024	308923	380092		69.0484	252	67.0538	7309
		0.927517	61520.8	0	236054	274091	457320		69.9922	378	67.0546	4537
		0.934667	64868.6	0	269267	238197	542961		69.9931	504	67.0555	2899
		0.9418	64522	5489.7	271605	220783	610946		69.9948	252	67.0563	2268
		0.948933	68040.1	9463.3	240794	221183	644717		70.9907	252	67.0572	2142
		0.956083	78293.3	8065.43	196148	226240	646905		70.9915	252	67.058	882
		0.963217	93577.8	0	162679	225803	634567		71.9286	252	67.0588	378
		0.97035	112917	0	153354	219498	625391		71.9512	252	67.0597	252
		0.977483	136822	11093	166257	211332	625815		71.952	504	67.0605	378
		0.984633	162468	36028.9	192019	201315	629544		71.9529	252	67.0613	630
		0.991767	182617	65916.7	218747	184423	627349		72.9364	378	67.0638	252
		0.9989	191957	88415.7	234799	157237	618217		72.9373	252	67.0655	378
		1.00605	192322	96436.4	234698	124084	609434		73.0463	252	67.0664	252
		1.01318	189078	90635.3	222305	96819.8	606823		73.0655	504	67.9865	252
		1.02032	183222	76924	205298	89385.1	608430		73.9441	252	67.9882	252
		1.02745	170198	62583.2	189261	111496	608275		74.0961	252	67.9891	252
		1.0346	147692	53008.2	179189	163791	603259		77.0375	378	67.9899	252
		1.04173	121361	51072.8	181188	235362	593984		77.0384	378	67.9916	252
		1.04887	99037.7	58920.5	196625	307430	579286		80.049	378	67.9933	378
		1.05602	81167.3	78614.4	215676	364350	552880		80.0499	252	68.0564	504
		1.06315	62644.3	109652	221481	402703	509116		81.0503	252	68.0572	378
		1.07028	44267.1	147392	203864	428677	453817		81.0705	252	68.0581	504
		1.07743	36501	185869	169485	448427	406281		83.0065	630	68.0606	252
		1.08457	49956.3	220147	137348	464038	385148		83.0075	252	68.0615	252
		1.0917	85730.3	244251	123952	477987	391659		83.0084	756	69.0435	504
		1.09885	135569	250327	133211	496825	409347		83.0093	1134	73.0666	252
		1.10598	187849	233534	158401	526048	418336		83.0103	1008	74.0955	252
		1.11312	233232	196864	188664	561079	407922		83.0112	756	74.0972	252
		1.12025	268582	149871	212352	586816	380063		83.0121	378	77.0127	378
		1.1274	297583	104092	219944	588159	345843		83.013	378	77.0414	252
		1.13453	326341	69964.4	209339	560464	317944		83.0158	378	80.0484	252
		1.14167	356674	54741.8	187516	511279	304220		83.0177	252	80.0493	252
		1.14882	382659	59455.5	164423	454306	306150		83.9971	252	82.9994	252
		1.15595	393819	77117.1	146153	399500	319169		84.9456	252	83.0087	378
		1.16308	383525	95359	134571	345909	332498		84.9569	378	83.0096	882
		1.17022	356272	103116	129321	286112	333320		84.9579	504	83.0106	882
		1.17737	325901	97319.5	127150	219588	317988		84.9588	504	83.0115	378
		1.1845	304770	83862.7	122919	158046	300507		84.9597	252	83.0124	630
		1.19163	295891	71353.3	114565	114387	304701		84.9607	378	83.0134	378
		1.19878	296891	64724	104825	89121.8	342351		84.9955	252	83.018	252
		1.20592	307359	65299.5	97390.6	71152.4	398091		85.9382	252	84.9591	252
		1.21305	328123	73846	94572.5	52434.4	438416		85.9392	252	84.9619	252
		1.2202	355650	89919.7	98658.5	41053.2	438750		86.0945	252	86.0957	252
		1.22733	381060	108920	110950	56418.5	403086		86.0963	252	89.0386	252
		1.23447	395733	123205	127304	106251	357404		87.0423	378	89.0608	252
		1.2416	397364	128403	137679	169273	326203		87.9245	252	91.0135	252
		1.24875	388964	128036	132720	208549	316284		89.0595	378	91.0524	252
		1.25588	372749	129716	110709	204608	318213		89.0605	252	91.0534	252
		1.26302	350068	137155	79590	170862	318719		89.9402	378	91.0544	378
		1.27017	327782	148419	53856.3	138394	312864		91.056	252	92.1015	252
		1.2773	317251	160611	45827.4	133181	306141		92.258	252	94.7278	252
		1.28443	323112	171930	55147.3	165212	305000		93.0746	252	94.7387	252
		1.29157	337100	179458	67900.2	228121	307745		95.0396	252	95.036	770
		1.29872	345103	178655	69193	304344	307157		95.0416	252	95.037	537
		1.30585	337926	165617	56162.3	374323	299813		95.0426	252	95.038	1374
		1.31298	315133	139617	37627.5	426548	290056		95.0436	252	95.039	1382
		1.32013	282616	105239	23369.9	462829	286531		95.0446	252	95.04	2182
		1.32727	250633	72184.4	16337.8	493334	297640		95.0456	504	95.041	2214
		1.3344	233581	50576.5	13290.6	523367	329237		95.0466	1512	95.042	2042
		1.34153	243916	0	9410.7	544202	381774		95.0476	2520	95.043	3728
		1.34868	278449	6027.82	3300.51	537449	445642		95.0486	4032	95.044	3191
		1.35582	312325	12198.5	0	490487	501084		95.0496	3906	95.045	7543
		1.36295	314541	8332.73	45736.1	411389	528093		95.0506	2142	95.046	12815
		1.3701	273759	0	61984.5	327424	518398		95.0516	1386	95.047	27594
		1.37723	208243	0	77717.4	263318	476938		95.0526	756	95.048	46252
		1.38437	150896	2.91038e-11	84968.2	221661	414670		95.0536	630	95.049	47959
		1.3915	126729	11448.1	86396	188844	345080		95.0546	756	95.05	40908
		1.39865	142234	34732.8	90867	156858	286303		95.0556	252	95.0509	23318
		1.40578	186815	61711.8	103711	134015	258335		95.0576	252	95.0519	17418
		1.41292	237754	88664.9	122133	136512	271758		95.0585	252	95.0529	10401
		1.42007	269413	117750	136773	172287	318794		95.0595	630	95.0539	6497
		1.4272	268688	150269	138615	230835	377349		95.0635	252	95.0549	5733
		1.43433	245995	179157	128499	288410	424808		96.0514	504	95.0559	3738
		1.44147	228308	191342	118743	325826	448900		96.9589	378	95.0569	4424
		1.44862	236535	179447	121319	339855	449197		96.9609	252	95.0579	2199
		1.45575	266539	149174	135463	335925	434274		96.9619	378	95.0589	2316
		1.46288	293182	114186	149956	317580	419094		96.9639	378	95.0599	1737
		1.47003	296168	86512	155748	290958	419249		97.0635	252	95.0609	2024
		1.47717	282068	73101.6	152669	272577	440532		97.0645	252	95.0619	942
		1.4843	277462	77791.1	145238	279365	472816		97.0665	252	95.0629	517
		1.49143	300343	101966	137910	309162	497586		97.0775	252	95.0639	1084
		1.49858	343534	142342	136308	337675	502786		97.9505	252	95.0649	504
		1.50572	386991	190016	146730	337442	488901		97.9535	252	95.0669	378
		1.51285	417603	233932	169667	299099	462437		97.9545	252	95.0679	378
		1.52	431924	265965	197009	236088	428900		97.9697	252	95.0689	575
		1.52713	428387	282569	217268	172398	393158		98.9593	630	95.0699	252
		1.53427	406650	282659	220646	126155	360874		98.9603	882	95.0718	252
		1.5414	372042	265906	201671	101134	335747		98.9613	756	95.0728	252
		1.54855	334124	234278	164252	89845	318013		98.9623	756	95.0758	378
		1.55568	300881	195468	124712	84183.2	307508		98.9633	252	95.0858	252
		1.56282	276568	163215	104017	84663	305422		98.9644	504	96.0397	252
		1.56997	263083	150345	114293	98782	311614		98.9745	378	96.0447	378
		1.5771	259716	158622	153863	128856	322666		98.9806	252	96.0478	504
		1.58423	262548	176687	213204	163075	334782		98.9826	504	96.0488	378
		1.59137	268085	190061	280170	181895	348416		98.9836	504	96.0498	1890
		1.59852	277193	192523	338729	175144	368106		98.9847	378	96.0508	3781
		1.60565	292128	186688	369323	153061	396022		98.9857	252	96.0518	4285
		1.61278	310399	176175	357095	139579	426674		98.9867	252	96.0528	2899
		1.61993	324390	161277	301901	153712	450797		99.7488	252	96.0538	2268
		1.62707	327502	141627	220821	196163	464683		99.9681	378	96.0548	1764
		1.6342	320236	118404	139997	250613	472015		99.9702	378	96.0558	504
		1.64135	309361	92458.3	80497.7	295805	475158		100.065	252	96.0568	756
		1.64848	300072	63860.2	49249.8	319693	470073		100.066	252	96.0578	252
		1.65562	291414	-1.45519e-10	41077.3	324817	453836		100.069	252	96.0588	504
		1.66275	281818	5.82077e-11	45377.9	318088	432778		100.07	504	96.0598	630
		1.6699	274753	0	51832.8	297472	418613		100.071	504	96.7975	252
		1.67703	274353	0	57040.2	256454	418427		100.072	1134	96.9623	504
		1.68417	278452	0	67217.4	201069	430308		100.073	2016	96.9733	252
		1.69132	279810	-8.73115e-11	89288.4	152443	447087		100.074	4158	97.0487	252
		1.69845	273411	5.82077e-11	119886	128551	462943		100.075	3528	97.0538	252
		1.70558	261517	5.82077e-11	147770	128377	476170		100.076	5166	97.0548	756
		1.71272	251932	31428.7	165219	136956	485906		100.077	2268	97.0568	252
		1.71987	251270	58528.5	173236	144142	487869		100.078	1386	97.0578	252
		1.727	259692	75535.1	178033	155392	475563		100.079	1260	97.0618	378
		1.73413	270903	68906.7	184905	180896	446306		100.08	630	97.0658	252
		1.74128	275722	41972.3	193170	214919	405138		100.081	630	97.4252	252
		1.74842	266663	13009.1	196723	233749	363313		100.082	630	97.9913	630
		1.75555	241782	0	193009	219995	334493		100.084	504	97.9933	252
		1.7627	206446	2.91038e-11	189275	184423	329429		100.086	882	98.06	252
		1.76983	171929	53057.1	192699	157382	348295		100.092	252	98.0792	252
		1.77697	149134	88205.3	196491	160190	377581		100.111	378	98.983	252
		1.7841	141058	125126	186527	188377	398868		100.112	252	99.9726	252
		1.79125	143700	161526	161889	219472	402130		100.954	378	100.071	252
		1.79838	155410	195826	139078	231342	388770		100.955	252	100.072	378
		1.80552	180394	222133	135690	214934	363430		100.956	252	100.073	1134
		1.81267	219542	230624	156212	176840	327904		101	378	100.074	1764
		1.8198	261435	216295	190230	132619	284788		101.001	378	100.075	3655
		1.82693	287512	185742	217878	96053.8	243212		101.002	252	100.076	3655
		1.83407	286253	151608	220935	73937.5	216161		101.058	252	100.077	2142
		1.84122	260088	122356	196571	68007.6	210963		101.06	378	100.078	504
		1.84835	219871	100655	161468	75997.1	223337		101.063	252	100.079	882
		1.85548	176767	87926.3	138888	90524.5	240338		101.078	252	100.08	630
		1.86263	140443	84994	139015	102010	249034		101.079	504	100.081	378
		1.86977	120504	90554.8	151750	105313	244685		101.08	504	100.082	1008
		1.8769	124459	103648	159138	103928	232574		101.081	504	100.086	252
		1.88403	153589	124546	152560	107662	222669		101.965	252	100.087	504
		1.89118	201896	148793	135897	123904	223294		102.09	252	100.934	378
		1.89832	257299	165379	116964	149703	238109		102.122	252	100.956	252
		1.90545	303086	167376	102387	174415	264836		102.123	252	100.999	252
		1.9126	323421	161277	97479.9	190662	296472		102.124	378	101.062	252
		1.91973	313232	160048	103091	200230	325756		102.125	882	101.077	252
		1.92687	281868	168615	112680	209081	346955		102.126	1386	101.078	252
		1.934	243946	180999	117989	219272	354043		102.127	2268	101.079	630
		1.94115	207864	190521	118048	226801	343320		102.128	1260	101.08	252
		1.94828	175311	196987	119369	226372	319116		102.129	1764	102.046	378
		1.95542	148794	202352	127456	217257	291502		102.13	504	102.047	252
		1.96257	134201	204771	140481	205049	267235		102.131	378	102.124	252
		1.9697	134655	200939	151422	200048	247727		102.133	252	102.125	252
		1.97683	144664	191215	155758	212813	236878		102.134	504	102.126	378
		1.98397	153376	179501	157554	244921	243935		102.932	252	102.127	504
		1.99112	154242	171034	166746	282528	272459		102.933	252	102.128	252
		1.99825	150442	170910	187854	306164	310981		102.954	252	102.131	252
		2.00538	151053	178987	213280	310219	343088		103.129	378	102.132	252
		2.01253	162774	184779	232586	307235	364635		103.131	378	102.933	252
		2.01967	184151	174134	245664	310486	382982		103.133	252	103.954	378
		2.0268	206342	144117	258900	318520	401629		103.947	252	103.955	378
		2.03393	220506	107256	270525	320992	414654		103.952	252	105.068	252
		2.04108	226236	79835.7	269601	314769	415652		103.953	252	105.069	252
		2.04822	232988	68860.4	250669	307978	403990		103.954	504	105.07	504
		2.05535	252860	69774.4	222558	309003	381046		103.955	882	105.952	252
		2.0625	291503	73845.4	200093	316110	346927		103.956	378	107.047	252
		2.06963	344490	77102.1	190295	319221	305272		103.957	756	107.048	504
		2.07677	401190	82145.5	189127	309303	267330		103.958	252	107.053	252
		2.0839	452427	91250.8	189278	283657	243894		103.961	378	107.086	252
		2.09105	494084	99662.1	187004	243541	232864		105.032	378	107.966	252
		2.09818	522383	98404.2	182366	191224	220852		105.043	252	109.064	378
		2.10532	529211	83980.7	177150	131450	198091		105.077	252	109.065	504
		2.11247	508514	62880.5	172666	73601.1	167832		105.951	252	109.066	378
		2.1196	466469	45536.4	166893	30438.4	142657		105.952	252	110.008	252
		2.12673	417382	38062.9	155083	14079.7	137005		105.953	252	110.01	252
		2.13387	366916	40696	136350	30421.5	161932		105.954	630	111.042	378
		2.14102	305786	51495.4	118235	73151	219597		105.959	252	111.043	378
		2.14815	224884	69197.9	110812	122960	298349		105.961	252	111.044	378
		2.15528	133153	92552.7	116368	158266	375115		107.047	252	111.079	252
		2.16243	55047	118357	127407	170874	427403		107.07	378	111.081	252
		2.16957	10416.9	142019	134027	168855	445775		107.071	252	111.082	252
		2.1767	0	160014	130955	162907	434546		107.079	252	112.954	378
		2.18383	0	170066	118686	154875	402430		107.085	252	112.955	252
		2.19098	0	170018	101091	141587	357449		107.965	252	112.959	378
		2.19812	0	159992	83177.3	123347	309878		108.079	504	112.961	252
		2.20525	0	145581	70556.7	104097	271638		108.081	378	113.058	252
		2.2124	14106.8	135520	69025.6	87774.3	248225		108.082	252	113.059	504
		2.21953	25881	135164	81169.7	79082.7	235276		109.063	378	113.521	252
		2.22667	45735	144265	101787	84756	226657		109.065	252	113.964	252
		2.23382	72087.7	161299	119185	109330	223363		109.066	252	114.005	378
		2.24095	100965	186005	123735	148950	231471		109.099	504	114.091	630
		2.24808	128844	215070	114771	189479	253834		109.1	504	114.092	504
		2.25522	155524	239005	98619.2	211223	287220		109.101	378	114.093	252
		2.26237	186524	247985	82236.3	200071	325587		110.006	252	114.098	252
		2.2695	229225	240525	70877.3	158359	362155		110.008	504	115.037	252
		2.27663	281071	224935	69751.8	104011	389423		110.009	504	115.038	378
		2.28378	323075	213592	82711.5	57810.3	401866		110.01	252	115.039	378
		2.29092	330919	215580	107030	32402.1	400293		111.014	252	115.043	378
		2.29805	295259	230022	132053	30819.9	391958		111.043	630	115.05	252
		2.30518	232171	243451	145350	49602.6	385865		111.047	252	115.051	504
		2.31233	174238	237798	140135	81486.8	388116		111.08	252	115.052	504
		2.31947	148136	206427	117801	117692	399092		111.081	252	115.053	1260
		2.3266	156714	161858	85914.3	150114	412288		111.117	378	115.054	1260
		2.33375	181351	125393	54635.9	173377	417480		112.955	504	115.056	378
		2.34088	199961	110296	33573.5	186223	408289		112.956	1134	115.057	252
		2.34802	201763	115283	28912.5	190412	387088		112.958	252	115.058	252
		2.35515	188614	130200	39752.2	188190	361625		112.959	378	115.059	252
		2.3623	168283	145226	56544.8	181651	337648		113.061	252	115.06	252
		2.36943	148766	156408	67170.3	172856	316593		113.106	252	115.062	252
		2.37657	135382	165327	67703.6	162224	300838		114.005	252	115.064	378
		2.38372	128555	175404	64842.2	148219	298594		114.085	252	115.065	252
		2.39085	125455	188999	65246.7	131180	319280		114.089	630	116.063	252
		2.39798	127153	206369	66193.5	116479	362284		114.09	504	117.069	378
		2.40512	141275	225990	61465.9	111143	412132		114.091	1008	117.088	252
		2.41227	173045	246533	53782.5	117567	446119		114.092	756	117.091	378
		2.4194	216143	268640	53867.7	132752	447452		114.094	252	117.935	252
		2.42653	256168	293652	65737.3	152949	415146		114.097	252	117.938	252
		2.43368	279642	320753	80062.3	175936	366404		114.126	252	117.94	252
		2.44082	276564	345959	86218.4	197460	328941		115.008	252	118.121	252
		2.44795	241354	363548	84933.7	207287	325287		115.01	252	118.123	252
		2.45508	180041	368659	83632.1	193054	359803		115.011	1008	118.124	252
		2.46223	114401	359387	83593.6	151262	419367		115.012	756	119.049	252
		2.46937	71384.5	336922	77693.1	93184.1	485517		115.013	378	119.086	504
		2.4765	64618.8	304092	59896.5	38377.1	544905		115.035	378	119.087	252
		2.48365	84994.4	264604	34145.4	5.82077e-11	590030		115.039	378	119.088	378
		2.49078	108001	224642	14279.7	0	615548		115.051	504	121.031	252
		2.49792	110969	194593	15349.8	-3.49246e-10	618993		115.052	252	121.101	252
		2.50505	87290.3	185544	42889.4	81404.4	604240		115.053	756	121.509	378
		2.5122	48630	199949	88338.8	150266	578443		115.054	882	121.511	252
		2.51933	14755.5	225160	133276	221073	543720		115.055	756	122.092	378
		2.52647	0	239538	159628	281999	497192		115.056	252	122.093	378
		2.53362	0	228659	160867	322170	441426		115.057	252	122.094	882
		2.54075	15524.2	196742	145431	333390	389391		115.058	252	122.095	1512
		2.54788	49240.4	162046	127084	316678	356621		115.079	252	122.096	630
		2.55503	79472.4	141241	112524	285396	351654		115.962	378	122.098	630
		2.56217	96935	138040	101239	255105	373431		115.963	252	122.099	504
		2.5693	101439	145643	94958.4	229113	412498		115.965	252	123.007	252
		2.57643	103980	157014	100495	200078	452686		117.085	252	123.009	504
		2.58358	120122	169410	120907	165932	476558		117.09	252	123.041	252
		2.59072	157008	180259	147811	135957	475334		117.933	252	123.045	252
		2.59785	205339	184422	166769	119761	454085		117.934	252	123.054	378
		2.605	246261	178382	169470	117062	425189		117.936	252	123.055	504
		2.61213	266170	165313	157192	119522	397505		117.937	504	123.057	252
		2.61927	262694	154215	133910	118740	371942		118.114	252	123.076	252
		2.6264	239103	153433	102032	113597	344609		118.117	252	123.08	630
		2.63355	199331	164627	66215.6	112661	314022		118.118	252	123.081	630
		2.64068	149969	182883	37163.6	127672	287097		118.119	252	123.082	252
		2.64782	103056	201094	28486.2	162451	275834		118.12	882	123.083	252
		2.65497	72524.3	212992	47702.4	207982	284676		118.121	630	124.081	252
		2.6621	65010.2	214614	87545	247027	302738		118.122	1386	124.082	378
		2.66923	74357.7	205909	126632	263318	312007		118.124	630	124.083	630
		2.67637	88464.1	190112	142617	250350	303370		118.125	252	124.084	504
		2.68352	102577	170065	127478	215789	283923		118.126	630	124.085	630
		2.69065	122812	146281	91417.5	178544	270774		118.127	378	124.086	1890
		2.69778	154917	120053	53602.6	158831	279225		118.128	252	124.087	1638
		2.70493	191677	96439.5	29065.5	164972	313797		118.129	252	124.089	882
		2.71207	213617	80410.5	21538.7	185657	366335		121.026	252	124.09	504
		2.7192	204045	70950.2	25103.2	198330	421716		121.029	378	124.091	252
		2.72633	165769	63005	30558.3	190229	465930		121.063	252	124.098	252
		2.73348	121993	54240.9	31719	170132	490036		121.065	378	124.102	378
		2.74062	97814.2	46160.4	29393.9	156421	491025		121.068	252	124.111	252
		2.74775	101100	40126.3	30018.9	156760	472863		121.069	252	124.12	252
		2.7549	120982	36157.3	37887.6	164043	445054		121.099	252	125.058	252
		2.76203	140870	34862.5	49123.9	167804	417277		121.1	252	125.059	630
		2.76917	152081	37535	56109.4	161298	394385		121.101	252	125.06	252
		2.7763	159352	44211.4	56615.3	139900	375546		122.018	378	125.061	504
		2.78345	176116	52748.3	55491.5	102728	358742		122.019	630	125.095	252
		2.79058	212379	59440.6	58430.7	57688	347873		122.02	630	126.023	252
		2.79772	263451	60254.2	66181.5	19267.9	352875		122.022	378	127.038	252
		2.80487	309903	52479.5	74124.9	0	378313		122.06	252	127.055	378
		2.812	330677	36528.5	77230.5	0	413769		122.086	252	127.073	252
		2.81913	317652	17063.2	75907.1	22316.2	440798		122.089	378	128.056	252
		2.82627	278827	2205.35	75777.8	63701.9	449123		122.09	504	128.06	252
		2.83342	230084	0	82360	103456	443304		122.091	378	128.061	756
		2.84055	184668	0	98382.4	127752	435566		122.093	504	128.062	1260
		2.84768	147832	28143	124388	134493	434813		122.094	1134	128.063	378
		2.85483	117658	56683.9	158199	134811	440292		122.095	3780	128.064	630
		2.86197	89060.2	75250.4	193721	140541	442366		122.096	4032	128.067	504
		2.8691	58483.9	78167.9	221010	151332	429753		122.097	2772	128.069	252
		2.87623	27935.6	71900.5	228373	157354	399644		122.098	2016	128.103	252
		2.88338	5565.36	69569.2	208811	152129	363227		122.099	1260	128.105	252
		2.89052	0	77334.6	167743	138120	338992		122.1	1008	128.106	378
		2.89765	0	87040.9	121566	121181	336743		122.102	252	128.107	378
		2.9048	0	84157.6	84814.8	103905	348988		122.103	630	128.108	504
		2.91193	15340	63057.6	59326.3	85176.1	361438		122.104	504	128.142	504
		2.91907	29577.8	33298	37666	63513.9	370265		122.105	378	128.95	252
		2.92622	41923.4	10163.4	15841	39170.6	383118		122.107	252	129.055	378
		2.93335	57928	396.261	0	15382.4	401669		123.053	252	129.057	252
		2.94048	77120.5	0	0	0	409166		123.054	252	129.071	252
		2.94762	90995.2	0	0	-1.16415e-10	382104		123.055	252	129.091	252
		2.95477	90646.3	0	0	0	314544		123.058	252	130.156	252
		2.9619	75784.3	0	-1.16415e-10	-1.16415e-10	226277		123.075	252	130.158	1260
		2.96903	53844.4	3850.84	0	0	146493		123.078	504	130.159	630
		2.97618	31632	18392.3	20588.5	0	94338.3		123.079	1512	130.16	504
		2.98332	12201.3	15417.8	24260.3	0	74598.2		123.08	630	130.161	252
		2.99045	0	3141.83	15077.3	0	82988.7		123.081	630	130.164	252
		2.99758	0	-5.82077e-11	2804.1	1.16415e-10	110607		123.083	252	130.515	252
		3.00473	0	5.82077e-11	0	1.16415e-10	150137		123.084	252	130.965	378
		3.01187	0	-5.82077e-11	-1.16415e-10	-1.16415e-10	209702		123.086	252	130.967	252
		3.019	0	0	-1.16415e-10	385820	324584		123.098	252	131.052	252
		3.02613	186933	366484	274869	719634	539656		123.104	252	131.084	252
		3.03328	495170	764063	620429	1.11951e+06	852042		124.08	378	131.085	252
		3.04042	854147	1.07633e+06	1.00642e+06	1.42958e+06	1.16546e+06		124.081	252	133.063	378
		3.04755	1.11335e+06	1.17852e+06	1.26598e+06	1.50487e+06	1.33505e+06		124.083	1260	133.066	378
		3.0547	1.15514e+06	1.07065e+06	1.28303e+06	1.33634e+06	1.28563e+06		124.085	2646	133.069	252
		3.06183	996462	861250	1.09106e+06	1.04706e+06	1.07367e+06		124.086	5544	133.085	252
		3.06897	757030	664689	827724	774728	823312		124.087	6174	133.088	252
		3.0761	547806	533071	612669	583950	624271		124.088	3276	133.097	252
		3.08325	409057	461987	485210	471678	498355		124.089	1512	133.099	252
		3.09038	327523	426241	427380	410976	429740		124.09	1386	133.1	630
		3.09752	276998	406016	407616	377148	397846		124.091	1008	133.101	504
		3.10467	241573	394081	402005	353633	387331		124.093	504	133.103	504
		3.1118	217853	390176	397286	332668	387228		124.094	378	133.105	252
		3.11893	206442	393554	389604	314651	390515		124.095	378	133.106	252
		3.12607	204709	400905	381933	303839	393205		124.096	378	134.034	378
		3.13322	207054	408353	378614	302327	391912		124.097	504	134.094	252
		3.14035	209170	412880	379962	307400	383624		124.099	252	135.024	252
		3.14748	209999	412445	381719	313889	368586		124.962	252	135.026	882
		3.15463	210363	406280	379113	317625	351231		124.963	504	135.028	504
		3.16177	211052	395371	370889	316180	336168		124.966	378	135.029	378
		3.1689	211819	382138	359704	308234	324163		124.967	252	135.035	252
		3.17605	211168	369226	348986	293923	313744		125.06	252	135.037	252
		3.18318	206917	358357	339255	275586	305518		125.069	252	135.039	252
		3.19032	197767	350123	328012	256889	302341		125.07	378	135.041	378
		3.19745	185147	344796	313865	240581	305534		125.091	378	135.042	252
		3.2046	173585	342657	300086	227467	312817		125.093	378	135.043	1890
		3.21173	168152	343165	292974	217741	319598		125.096	504	135.044	2016
		3.21887	170430	343996	296453	212545	321426		125.098	630	135.045	630
		3.22602	177138	341726	308453	212957	316655		125.099	252	135.047	882
		3.23315	183367	334404	322465	218103	308255		125.1	252	135.048	630
		3.24028	186590	323444	332146	225696	302014		125.132	252	135.049	252
		3.24742	186757	312781	334449	234076	301308		125.962	252	135.051	252
		3.25457	183617	306314	329733	242511	303737		125.969	252	135.079	252
		3.2617	176314	305814	320551	249539	303781		125.986	252	135.081	252
		3.26883	165977	309989	310137	252149	298513		125.987	252	135.082	504
		3.27598	156619	315140	300419	247186	289985		125.989	378	135.114	252
		3.28312	151779	317367	290904	234263	282280		126.044	252	136.016	252
		3.29025	151127	314631	280399	217674	277337		126.047	252	136.019	504
		3.29738	151785	307398	270292	204543	274142		126.092	378	136.02	630
		3.30453	152306	297792	264953	199630	271188		126.96	252	136.021	1134
		3.31167	153738	287245	267722	201491	268501		126.969	252	136.022	1260
		3.3188	156881	274661	277023	204360	267148		126.97	252	136.023	756
		3.32595	160166	258046	287662	203305	267545		126.971	252	136.025	378
		3.33308	161021	238471	295836	196989	268710		127.053	252	136.026	252
		3.34022	158277	221016	301567	186867	269049		127.071	252	136.029	378
		3.34735	152623	211101	306069	175989	267472		127.072	252	136.046	378
		3.3545	145805	210414	308102	168261	263601		127.074	630	136.047	252
		3.36163	140336	215924	304235	166259	257447		127.075	378	136.063	378
		3.36877	138908	222118	292971	168855	249732		127.109	252	137.052	378
		3.37592	142507	224744	278036	171871	242539		127.534	378	137.054	252
		3.38305	148905	223525	266475	171488	238589		128.035	252	137.055	252
		3.39018	153431	221325	262749	166537	238728		128.058	504	137.056	504
		3.39733	151581	220606	265126	158394	240071		128.059	252	137.058	1260
		3.40447	141807	221376	268343	150149	237638		128.06	1008	137.059	756
		3.4116	126725	222569	269396	145207	228574		128.062	1008	137.06	756
		3.41873	111511	224039	270239	144899	214468		128.063	882	137.061	882
		3.42588	100700	226100	274959	147272	199451		128.064	1134	137.062	504
		3.43302	96458.9	227980	284660	149437	186888		128.065	756	137.063	252
		3.44015	99051.1	227612	295575	150731	177900		128.067	378	137.065	252
		3.44728	107437	222906	302167	152387	171466		128.073	252	137.066	252
		3.45443	119238	213670	301506	154779	165444		128.104	252	137.093	252
		3.46157	131258	202594	294667	156355	159162		128.106	882	138.062	378
		3.4687	140859	193617	285162	154954	155446		128.107	882	138.068	378
		3.47585	146810	188859	276521	149271	158205		128.108	756	138.072	252
		3.48298	148561	187768	270298	139408	167630		128.109	378	139.035	252
		3.49012	144852	188625	265459	126983	179722		128.114	252	139.039	252
		3.49725	134061	189392	260023	114619	190705		128.141	252	139.04	252
		3.5044	117066	188050	253786	104924	199808		128.143	378	139.042	378
		3.51153	99473.7	184455	249108	99166.6	207284		128.144	378	139.053	252
		3.51867	89076	181558	248659	96104.4	211749		128.146	378	139.076	252
		3.52582	89140.2	182185	252316	92877.7	210809		128.95	504	139.077	252
		3.53295	94087.6	184681	256419	88251.7	203756		128.961	252	139.111	252
		3.54008	93562.3	184108	256410	84480.3	193107		129.051	378	139.113	252
		3.54722	82268.6	178064	250799	84890.1	183453		129.052	252	139.118	252
		3.55437	65444.7	169571	243175	90209.8	178201		129.055	252	140.996	378
		3.5615	53644.9	163653	239973	97677.1	176855		129.057	252	140.997	504
		3.56863	52945.5	162417	245140	103125	175635		129.06	252	140.998	252
		3.57578	61634.1	163882	256487	103825	170862		129.065	378	140.999	2268
		3.58292	74836	164684	267484	99739.6	161931		129.067	504	141	2142
		3.59005	89231.1	163110	272397	92611.9	153008		129.069	252	141.002	1260
		3.59718	103112	159729	269672	84136.9	153960		129.072	378	141.003	756
		3.60433	114460	155811	261714	75031.1	177145		129.092	252	141.054	504
		3.61147	120675	151619	252586	65473.5	227482		130.154	252	141.055	378
		3.6186	120207	146255	245557	56378.9	294274		130.155	504	141.056	252
		3.62575	114063	138995	241835	50089.2	356919		130.156	756	141.062	252
		3.63288	105545	130673	241098	48709.3	400571		130.157	2772	141.068	378
		3.64002	98473.2	123480	243132	51422.5	424678		130.159	2646	141.07	630
		3.64715	95449.8	118786	248568	54465.7	437819		130.16	2142	141.071	504
		3.6543	97061.8	115370	257372	54574.8	447992		130.161	1008	141.072	504
		3.66143	101879	111223	266587	51755.4	457605		130.162	504	141.073	252
		3.66857	107142	106986	270827	48253.1	464712		130.163	252	141.076	252
		3.67572	110456	105796	266310	45688.9	467408		130.164	378	142.003	252
		3.68285	111293	109024	254821	43655.1	466754		130.169	252	142.073	252
		3.68998	110448	113694	243518	40621.1	465530		130.959	252	142.075	252
		3.69713	108330	115291	240340	35429.3	465142		130.963	378	142.079	378
		3.70427	104677	112363	248511	28001.8	464574		130.966	252	142.081	378
		3.7114	99833.2	107452	264221	19202.7	461988		130.967	378	142.996	378
		3.71853	95116.1	103648	279484	10545.5	456878		130.968	252	143.083	252
		3.72568	91472.2	101255	288047	3826.11	450953		131.001	252	143.084	378
		3.73282	88698.1	98193.6	289369	0	447181		131.002	252	143.089	252
		3.73995	86391.7	92700.9	287583	0	447630		131.027	252	143.96	378
		3.7471	84895.3	84630.5	287100	1.16415e-10	451728		131.966	252	144.029	252
		3.75423	84794.6	74553.4	288972	0	456324		132.956	252	144.03	882
		3.76137	86017.5	63426.3	290548	1.16415e-10	457598		133.085	252	144.031	882
		3.76852	87861.5	53749.9	287997	19251.4	453475		133.103	252	144.032	2016
		3.77565	89607.1	49530.6	279813	20433.2	444607		134.543	378	144.033	1134
		3.78278	90870.3	52946	269089	19189	433415		134.637	252	144.035	1134
		3.78992	91428.6	60834.4	262077	14748.7	422476		134.642	252	144.036	504
		3.79707	90925.6	66350.1	263076	8435.86	413515		135.065	389	144.037	252
		3.8042	88966.1	65225.6	270840	2799.39	407178		135.07	518	144.04	252
		3.81133	85665.7	59632.6	280808	0	403357		135.071	514	144.041	252
		3.81848	82046.1	54930.3	290033	1.16415e-10	401986		135.072	1447	144.042	252
		3.82562	79405.7	53650.3	298813	208403	403813		135.073	522	144.084	252
		3.83275	77611	53905.4	308259	216225	409995		135.074	924	144.535	378
		3.8399	73692.6	52787.5	317576	224361	420452		135.076	2458	144.982	252
		3.84703	63148.7	49146.4	324146	230773	432852		135.077	3897	145.063	252
		3.85417	44335.5	42564.6	326284	234406	443629		135.078	10962	145.066	378
		3.8613	21985.8	32021.7	325406	235200	450111		135.079	20442	145.538	252
		3.86845	5063.81	18033.1	324769	233446	452122		135.08	22952	145.929	252
		3.87558	0	5216.85	325869	229795	452253		135.082	18448	146.068	252
		3.88272	31731.9	0	326737	225812	454244		135.083	9725	146.072	378
		3.88987	43589.1	1.16415e-10	324841	223503	459986		135.084	4070	146.073	252
		3.897	55194.6	249320	321393	223509	467697		135.085	4191	146.125	252
		3.90413	63005.8	260382	320950	224035	473389		135.086	2092	147.042	378
		3.91127	65478.4	265459	326001	221881	474406		135.088	2101	147.065	252
		3.91842	62590.1	263881	333907	214979	471814		135.089	2343	147.075	252
		3.92555	56217.8	260049	340581	204913	469517		135.09	1581	147.078	504
		3.93268	50020.8	260038	345571	197028	470629		135.091	1707	147.079	756
		3.93983	47552.1	266302	352320	196911	474968		135.092	516	147.08	1134
		3.94697	49767.2	276346	364695	206008	481108		135.093	920	147.082	504
		3.9541	54379.1	286410	383770	220991	490101		135.095	378	147.083	378
		3.96123	57801.4	294764	406812	237011	504700		135.098	378	147.116	252
		3.96838	57750.7	301560	429362	250665	524928		135.099	281	147.12	252
		3.97552	54090.3	307323	448866	260423	546833		135.105	252	147.552	630
		3.98265	47962.5	312168	465802	265965	565928		135.112	252	148.083	504
		3.9898	40840.7	315878	481900	267810	580334		135.115	252	148.552	252
		3.99693	33983.9	318910	498414	267117	591053		135.117	252	149.022	630
		4.00407	27882.7	323233	515196	265518	600793		136.019	882	149.023	882
		4.0112	22328.6	330950	530371	264913	611853		136.02	1512	149.024	504
		4.01835	17583.4	341561	542170	266827	624012		136.022	2142	149.025	756
		4.02548	15089.7	351546	552497	271616	635491		136.023	756	149.027	504
		4.03262	16190.1	357292	567892	277900	646498		136.024	378	149.058	252
		4.03977	20135	358233	594880	282466	659795		136.025	504	149.059	252
		4.0469	23949.3	357051	633271	281820	676671		136.026	378	149.06	252
		4.05403	24608.9	357454	674454	275624	694518		136.028	252	149.098	252
		4.06117	21455.9	362170	707574	268818	710371		136.032	882	150.026	252
		4.06832	16718.6	372453	728303	268722	725387		136.034	1386	150.928	252
		4.07545	13886.3	387912	742250	279102	743383		136.035	1638	151.075	630
		4.08258	15244	406165	760574	297396	765839		136.036	2268	151.076	378
		4.08973	20069.9	423235	791856	317521	791061		136.037	630	151.078	252
		4.09687	24801.7	435191	836640	334191	817304		136.038	1008	151.1	252
		4.104	25430.3	440701	888858	344676	843481		136.04	378	152.061	504
		4.11113	20407.4	442862	942101	349126	867602		136.042	378	152.062	378
		4.11828	11659.4	447915	993449	350897	888372		136.047	252	152.068	252
		4.12542	3404.56	460900	1.04196e+06	355060	909254		136.065	252	152.07	252
		4.13255	-1.16415e-10	482194	1.087e+06	364614	938635		136.076	252	152.114	252
		4.1397	0	508294	1.12938e+06	378508	983459		136.08	252	153.019	252
		4.14683	0	535541	1.17149e+06	394377	1.04134e+06		136.081	882	153.037	252
		4.15397	0	562880	1.21439e+06	411866	1.10009e+06		136.082	1260	153.038	252
		4.1611	22884.3	591110	1.2572e+06	431400	1.14759e+06		136.084	2142	153.046	252
		4.16825	28256.3	620477	1.30056e+06	450894	1.18277e+06		136.085	1890	153.048	252
		4.17538	27643.9	650159	1.34828e+06	466823	1.21545e+06		136.086	882	153.051	504
		4.18252	24141.1	678887	1.40374e+06	478850	1.25602e+06		136.087	756	153.052	2394
		4.18967	22155.3	704144	1.46535e+06	491099	1.30655e+06		136.088	252	153.053	3781
		4.1968	24220.7	722494	1.52758e+06	508014	1.36094e+06		136.091	252	153.055	2772
		4.20393	29404.5	733679	1.58663e+06	529950	1.4111e+06		136.092	252	153.056	2142
		4.21107	34772.7	743676	1.64339e+06	553376	1.45377e+06		136.094	504	153.057	1638
		4.21822	37805.7	761629	1.70057e+06	574579	1.49345e+06		136.11	378	153.059	1386
		4.22535	37143.3	793674	1.75966e+06	592645	1.5392e+06		136.113	378	153.06	630
		4.23248	32248.7	838920	1.82204e+06	609220	1.59679e+06		136.122	252	153.061	378
		4.23963	23852	889650	1.88963e+06	626019	1.66239e+06		136.53	252	153.062	504
		4.24677	14386.8	935843	1.96174e+06	642953	1.72495e+06		137.025	378	153.065	378
		4.2539	6656.74	971601	2.0333e+06	658705	1.77673e+06		137.039	378	153.067	252
		4.26105	1900.96	998118	2.10007e+06	672746	1.82064e+06		137.057	378	153.07	252
		4.26818	0	1.02049e+06	2.16549e+06	685976	1.86589e+06		137.058	1008	153.09	378
		4.27532	0	1.04244e+06	2.2385e+06	699525	1.91739e+06		137.061	630	154.054	252
		4.28245	9134.09	1.06432e+06	2.3227e+06	714032	1.97079e+06		137.063	252	154.055	252
		4.2896	18493.1	1.08489e+06	2.41014e+06	730348	2.01759e+06		137.064	378	154.057	378
		4.29673	27057.9	1.10422e+06	2.4871e+06	749653	2.05544e+06		137.086	504	154.058	378
		4.30387	29995.3	1.12464e+06	2.54497e+06	771670	2.09343e+06		137.092	252	154.059	882
		4.31102	25642.6	1.14926e+06	2.58589e+06	793025	2.14547e+06		137.093	252	154.06	1260
		4.31815	16230.6	1.17859e+06	2.61995e+06	808297	2.21662e+06		137.095	252	154.062	2142
		4.32528	6228.86	1.20849e+06	2.65781e+06	813657	2.29677e+06		137.096	378	154.063	1260
		4.33242	0	1.23201e+06	2.70521e+06	810253	2.36827e+06		137.098	252	154.064	1386
		4.33957	0	1.24469e+06	2.76168e+06	804284	2.41902e+06		137.132	252	154.065	1134
		4.3467	10343.6	1.24911e+06	2.8217e+06	803178	2.44916e+06		137.133	252	154.067	378
		4.35383	14896.4	1.25292e+06	2.8779e+06	810837	2.46796e+06		137.136	252	155.049	252
		4.36098	18633.8	1.2608e+06	2.924e+06	826275	2.48625e+06		137.964	252	155.06	252
		4.36812	22050.3	1.26891e+06	2.95442e+06	846186	2.50991e+06		138.067	630	155.063	252
		4.37525	26350.7	1.26905e+06	2.96358e+06	867651	2.53744e+06		138.09	252	155.064	378
		4.38238	31333.1	1.25741e+06	2.94986e+06	888141	2.56388e+06		139.05	252	155.065	252
		4.38953	34825.8	1.23799e+06	2.92064e+06	904335	2.58816e+06		139.071	252	155.067	882
		4.39667	33890	1.21815e+06	2.89084e+06	912849	2.6142e+06		139.073	630	155.068	2142
		4.4038	26819.4	1.20293e+06	2.87454e+06	913091	2.64288e+06		139.074	504	155.069	2899
		4.41095	15205.2	1.19305e+06	2.87541e+06	907946	2.66658e+06		139.076	1260	155.071	1764
		4.41808	4371.87	1.18535e+06	2.88272e+06	900002	2.67417e+06		139.077	504	155.072	1764
		4.42522	0	1.17401e+06	2.87827e+06	888018	2.65924e+06		139.079	252	155.073	1512
		4.43235	0	1.15316e+06	2.8496e+06	868488	2.62128e+06		139.08	504	155.074	882
		4.4395	1.16415e-10	1.1204e+06	2.79656e+06	839696	2.56232e+06		139.111	504	155.076	378
		4.44663	4015.86	1.07805e+06	2.72597e+06	803703	2.48652e+06		139.121	378	155.077	252
		4.45377	2049.64	1.03147e+06	2.64398e+06	765496	2.40184e+06		139.987	378	155.079	504
		4.46092	0	986164	2.55488e+06	730439	2.31665e+06		139.988	252	155.086	378
		4.46805	0	944867	2.46258e+06	701441	2.23375e+06		139.99	252	155.537	252
		4.47518	0	905933	2.36974e+06	677593	2.15123e+06		140.032	252	155.541	378
		4.48233	0	865252	2.27728e+06	655292	2.06943e+06		140.077	252	155.542	378
		4.48947	0	820682	2.186e+06	630909	1.99282e+06		140.994	378	156.039	252
		4.4966	26869.1	774901	2.0968e+06	602966	1.92471e+06		140.996	504	156.073	252
		4.50373	38273	733903	2.00971e+06	572308	1.8631e+06		140.997	882	156.074	252
		4.51088	48976.3	702110	1.92506e+06	541119	1.80273e+06		140.999	1512	156.555	252
		4.51802	56068.8	678462	1.84538e+06	511927	1.73966e+06		141	2016	156.558	378
		4.52515	58893.9	657946	1.77364e+06	485803	1.6737e+06		141.001	1890	156.561	252
		4.5323	59216.7	636984	1.70908e+06	460640	1.60734e+06		141.002	2016	157.06	252
		4.53943	59078	616234	1.64686e+06	432553	1.54361e+06		141.004	252	157.083	252
		4.54657	58790.8	598004	1.583e+06	400189	1.48528e+06		141.006	378	157.097	378
		4.5537	57259.1	582260	1.51863e+06	367116	1.43453e+06		141.01	252	157.1	378
		4.56085	54034.6	566342	1.45815e+06	339280	1.39117e+06		141.084	252	157.101	504
		4.56798	50474.5	548503	1.404e+06	320437	1.35088e+06		141.09	378	157.102	630
		4.57512	48738.3	530218	1.35342e+06	310350	1.30652e+06		141.166	252	158.019	378
		4.58227	49962.4	513725	1.2999e+06	306773	1.25312e+06		141.979	252	158.021	252
		4.5894	53042.5	498255	1.23811e+06	307735	1.19156e+06		142.003	252	158.022	504
		4.59653	54555.2	480024	1.16863e+06	311171	1.12672e+06		142.014	252	158.023	1260
		4.60367	50609.2	455458	1.09739e+06	313710	1.06342e+06		142.122	252	158.025	2016
		4.61082	40555.3	424382	1.03017e+06	311736	1.00538e+06		142.157	252	158.026	4411
		4.61795	29057.8	390673	968147	304036	955543		142.161	378	158.027	4159
		4.62508	22920.9	359441	908924	292194	914620		142.965	252	158.028	3403
		4.63223	25311.3	333424	850773	277837	880676		142.998	252	158.03	1134
		4.63937	33985.1	313122	795178	260643	851627		143.072	252	158.031	1260
		4.6465	44804.7	299292	745618	239657	825798		143.161	252	158.032	378
		4.65363	55086.8	292076	703987	215238	799202		143.957	378	158.034	882
		4.66078	63363	287447	667764	188796	765831		143.958	630	158.035	630
		4.66792	67781.5	277881	631067	162142	723168		143.959	504	158.036	252
		4.67505	66122.6	258835	590021	138235	675721		143.961	504	158.04	252
		4.6822	57562.6	233652	547310	120848	630989		143.962	378	158.043	252
		4.68933	44053	210931	509770	111252	592575		143.967	378	158.105	252
		4.69647	29164.2	197058	480799	105669	558734		143.969	252	158.959	252
		4.7036	15545.4	191520	456532	98309.4	526513		144.98	504	158.96	252
		4.71075	4860.41	188962	430080	87470.9	494916		144.981	504	158.964	630
		4.71788	-1.16415e-10	184504	398195	77341.6	464538		144.983	252	158.965	504
		4.72502	1.16415e-10	176865	363371	73286.3	436678		144.984	378	159.028	252
		4.73217	0	168193	330277	76409.8	413456		144.985	252	159.03	252
		4.7393	1.16415e-10	161857	300315	83092.6	397254		145.039	252	159.031	504
		4.74643	0	159363	270099	88333.6	388429		145.04	252	159.077	252
		4.75358	0	158684	236608	88270.8	383144		145.068	252	159.079	252
		4.76072	0	156117	203398	80430.9	374539		145.103	378	159.081	378
		4.76785	15681.6	149589	178735	63954.2	357385		145.929	252	159.093	252
		4.77498	23087.2	139716	166490	41202.4	331917		146.978	252	159.119	252
		4.78213	31564.9	128284	161625	18411.5	303327		146.979	504	160.021	252
		4.78927	40070.5	116942	156553	3131.03	278236		147.045	252	160.022	378
		4.7964	48036.8	107970	149824	0	261475		147.08	504	160.026	252
		4.80355	54153.3	104675	146043	-1.16415e-10	254539		147.093	252	160.087	378
		4.81068	57019.7	108595	148307	55398.8	255496		147.117	252	160.135	252
		4.81782	56468.2	116320	153213	69170.6	260352		147.126	252	161.052	252
		4.82495	53264.5	121101	153594	78240.8	265761		148.003	252	161.056	504
		4.8321	47899.1	118263	144609	82504.2	271092		148.048	378	161.057	252
		4.83923	40406.8	108399	126855	84211.9	277451		148.073	252	161.058	252
		4.84637	31244.8	95724.5	105264	84625.3	284474		148.087	252	161.06	756
		4.85352	21791.9	84465	86191.5	81916.3	288902		148.56	252	161.061	504
		4.86065	13704.2	77125.6	74774.7	72884.9	287205		148.957	252	161.062	378
		4.86778	7891.97	74447.3	73213.2	57505.1	279381		149.018	252	161.066	252
		4.87493	4142.76	74517.6	80228.8	41376.3	269159		149.021	882	161.079	252
		4.88207	1660.9	72320.1	91679.9	32197.5	260132		149.022	2142	161.09	504
		4.8892	0	63245.5	102043	33118.9	252518		149.023	2772	161.091	252
		4.89633	0	48344.6	106616	40024.9	244405		149.025	1890	161.092	756
		4.90348	0	33967.1	103844	45635.9	235729		149.026	630	161.093	2016
		4.91062	0	24808.5	95921.6	45865.1	230019		149.027	252	161.095	2520
		4.91775	-2.32831e-10	19056.3	86846.7	42274.3	231525		149.028	504	161.096	3025
		4.92488	86543.8	12284.5	80136	39284.9	240880		149.03	252	161.097	2646
		4.93203	95499	4460.09	78089.7	39514.2	254320		149.031	378	161.099	1512
		4.93917	108131	1.16415e-10	81189.4	41563.8	266968		149.033	504	161.1	1512
		4.9463	121352	0	87471.3	42340	276003		149.04	252	161.101	756
		4.95345	131168	0	94315.4	41240.1	280688		149.058	378	161.102	630
		4.96058	135546	0	101404	41053.9	280446		149.06	378	161.104	252
		4.96772	135004	0	110088	44440.9	273954		149.061	378	161.106	252
		4.97487	131616	26111.4	119739	50925.1	260803		149.063	378	161.109	378
		4.982	128058	38319.7	126321	58019.6	244064		149.093	252	162.098	378
		4.98913	126234	49782.6	124371	63534.3	230076		149.095	252	162.1	252
		4.99627	125482	55200	110064	65559.7	224424		149.096	252	163.005	252
		5.00342	122841	52070.7	84513	61549.8	227950		149.097	252	163.037	756
		5.01055	116432	42691	55834.7	49503.9	236728		149.129	252	163.039	630
		5.01768	108543	32593.7	36092.4	30698.5	245388		149.559	252	163.04	378
		5.02483	104323	26499.1	33077.2	11168.3	250778		150.028	252	163.041	378
		5.03197	106884	24940.7	44393.9	0	253656		150.062	252	163.048	252
		5.0391	113968	24516	60256.2	0	257361		150.091	252	163.049	252
		5.04623	119730	21377	71821.2	106643	264638		150.112	378	163.06	252
		5.05338	120224	14397.3	76531.5	129810	275273		150.133	252	163.061	252
		5.06052	117449	5821.88	77064.4	146712	285953		150.521	252	163.062	252
		5.06765	117550	0	77575.9	151993	292081		151.045	252	163.066	252
		5.0748	124335	0	81022.1	147305	290743		151.069	504	163.07	378
		5.08193	135084	1.16415e-10	87685.1	138138	283024		151.07	504	163.073	378
		5.08907	143379	26395	94878.6	130114	273478		151.072	1134	163.074	756
		5.0962	145139	46029.5	99053.3	126277	266912		151.073	2142	163.075	504
		5.10335	141280	62545.4	100157	126119	265278		151.074	4284	163.077	504
		5.11048	164874	74500.7	101299	127607	266905		151.075	5670	163.078	252
		5.11762	161603	82976.7	108222	130278	267935		151.077	2646	163.079	252
		5.12477	161137	88264.6	114208	135164	264615		151.078	1386	163.082	252
		5.1319	161451	88271.3	119392	141653	255383		151.079	1764	163.083	252
		5.13903	160106	80275	122300	146072	242194		151.08	378	163.117	252
		5.14617	155600	64266.7	123492	144590	229830		151.082	378	163.13	252
		5.15332	146816	44487.2	124596	137252	222391		151.083	504	163.131	630
		5.16045	133079	26785	126549	128490	219869		151.084	252	164.039	378
		5.16758	116416	14109.6	128970	123438	219111		151.085	378	164.047	252
		5.17473	103036	5545.77	131167	123886	217799		151.09	252	164.071	252
		5.18187	100271	2.32831e-10	132991	127632	216010		151.094	252	164.082	252
		5.189	110835	1.16415e-10	134183	130910	214719		151.095	630	164.544	252
		5.19613	130361	0	133387	131016	215079		151.097	504	164.545	252
		5.20328	150507	0	128650	127135	218556		151.098	378	164.546	630
		5.21042	164307	5767.92	119328	119586	225299		151.104	378	164.548	378
		5.21755	169326	5006.53	107417	108882	232572		151.112	378	165.046	252
		5.2247	167214	1839.44	96663.8	95735.1	236755		151.114	504	165.053	378
		5.23183	161142	0	90234.2	82265.8	236790		152.058	252	165.056	252
		5.23897	153647	0	89095.1	72634.9	234662		152.059	252	165.057	378
		5.24612	146343	0	91377.9	70765.4	232928		152.062	252	165.061	252
		5.25325	140795	0	92197.4	76521	232588		152.063	252	165.089	252
		5.26038	138887	88623.9	85193.7	84991.6	233117		152.064	378	165.09	378
		5.26752	141722	91030.7	66647.8	90620.7	233905		152.066	504	165.091	504
		5.27467	148327	91551.7	39439.6	91664.2	235312		152.067	252	166.096	252
		5.2818	156018	89945.9	13267.7	90173.1	238196		152.077	378	167.066	378
		5.28893	162061	86997.3	0	88684	242707		152.078	252	167.067	1512
		5.29608	164703	85147.1	0	88277.2	248044		152.082	504	167.069	1890
		5.30322	163208	86816.6	0	89438.4	253393		153.069	378	167.07	2520
		5.31035	157921	91595	0	93041.9	258573		153.071	252	167.071	2268
		5.31748	150212	96166.2	40624.3	99680.8	263728		153.072	378	167.073	1512
		5.32463	141881	97727.1	61116.9	108792	268791		153.088	378	167.074	504
		5.33177	134710	96928.4	80619.7	119245	273139		153.089	1260	167.075	630
		5.3389	130645	96768.1	97961.6	129944	275580		153.091	630	167.077	630
		5.34605	131634	98880.3	109384	138805	275144		153.092	504	167.082	378
		5.35318	138103	101568	112974	142185	272088		153.093	252	167.086	378
		5.36032	147598	101596	110132	137607	267762		153.095	378	167.087	252
		5.36745	155849	97783.5	103568	127867	263529		154.093	252	167.088	252
		5.3746	159662	92554.7	96216.5	120726	260190		154.094	504	167.104	252
		5.38173	158473	89554	91568.5	122507	258119		155.046	252	168.066	378
		5.38887	153342	89648.2	92098.5	131604	256993		155.048	252	168.069	252
		5.39602	145723	90168.9	96226.5	138813	255205		155.07	252	168.072	252
		5.40315	137789	88623.8	98289.4	134499	250808		155.08	252	168.073	504
		5.41028	132521	86078.5	92613.1	116512	243943		155.106	252	168.074	252
		5.41742	131484	86063.1	77607.6	92594	237069		155.108	252	169.051	252
		5.42457	132525	90801.7	56219.2	74778.1	231909		156.545	378	171.078	252
		5.4317	130816	99357.4	33497	70355.1	227852		156.547	252	171.08	378
		5.43883	123191	108769	14220.7	78078.5	224330		156.548	756	171.082	252
		5.44598	112141	115770	2105.21	91930.6	222622		156.549	1260	171.098	378
		5.45312	104970	117650	0	106335	223817		156.551	882	171.1	504
		5.46025	107367	112850	0	118234	226621		156.552	252	171.146	252
		5.46738	117418	101768	27904.6	127145	228287		156.889	252	171.149	252
		5.47453	127597	87114.1	48792.9	134142	226855		156.89	252	171.15	252
		5.48167	132881	73151.6	65766.7	139664	222722		157.049	756	172.028	252
		5.4888	135076	63681.1	77325.9	142447	219128		157.05	252	172.107	252
		5.49595	139153	60019.7	87032	141639	220049		157.052	378	173.076	378
		5.50308	147899	61117	98695.9	139236	226063		157.053	252	173.095	252
		5.51022	160593	65325.3	112747	138615	233275		157.064	378	174.058	252
		5.51735	173947	71045.6	126697	140803	237680		157.081	252	174.063	378
		5.5245	182866	76376.8	137592	143714	239300		157.082	504	174.065	504
		5.53163	181798	80250	143765	145312	240496		157.084	504	174.066	378
		5.53877	167107	83982.2	144861	146204	241614		157.086	252	174.067	1134
		5.54592	139362	89768.6	140857	148579	240837		157.096	252	174.069	378
		5.55305	104191	97672.9	131860	153162	237842		157.568	252	174.07	252
		5.56018	70280.6	105640	119044	157363	234736		157.971	252	174.077	252
		5.56732	44905.2	112239	105160	156210	232436		158.016	252	174.992	252
		5.57447	31017.8	117675	93383	145490	227767		158.019	252	174.994	252
		5.5816	28656.6	121706	85425	124942	215513		158.021	252	175.071	630
		5.58873	37266.9	122327	80897.3	99143.2	193675		158.023	756	175.072	504
		5.59588	54702.4	117997	78058.5	75560.7	167020		158.024	1890	175.073	1638
		5.60302	75339.5	110233	74537.2	60652	145270		158.025	5418	175.075	2520
		5.61015	92078.3	102474	67822.5	55691.4	136754		158.027	6804	175.076	1638
		5.61728	100843	96205.7	56767.9	55610.5	142821		158.028	6174	175.078	1638
		5.62443	102478	88900.4	43244.5	52664.8	157520		158.029	3654	175.079	630
		5.63157	100731	75875.3	31174	42086.2	171751		158.03	1260	175.08	756
		5.6387	98722	54553.9	23051.4	25295.1	178261		158.032	882	175.082	378
		5.64585	96761.5	28413.3	17891.2	8851.16	175010		158.033	1512	175.083	378
		5.65298	93071.4	7079.8	13095.8	0	165121		158.034	252	175.095	252
		5.66012	86297.8	0	7630.67	0	152811		158.036	252	175.096	252
		5.66725	77095.9	50125.7	2731.12	0	139101		158.037	504	175.099	378
		5.6744	67651.2	62743	0	12749.4	122715		158.038	378	175.102	252
		5.68153	60216.9	69688	0	22808.5	105038		158.052	252	175.105	504
		5.68867	55573.4	68729.2	0	27463.5	91709.2		158.088	252	175.106	252
		5.69582	52254.1	65040.9	25234.4	26078.1	88008.8		158.152	378	175.107	378
		5.70295	47410.2	63760	26133.7	19964.6	94163.8		158.958	630	175.109	756
		5.71008	38620.2	65670.4	26323	11771.8	106195		158.96	378	175.11	2646
		5.71722	25422	68299.2	26500.1	4415.49	119987		158.961	630	175.111	2142
		5.72437	10552.2	68664.4	28207.4	0	133578		158.962	378	175.113	2016
		5.7315	0	65271	32600.8	0	146425		158.963	630	175.114	882
		5.73863	0	59127.6	39164.2	0	157642		158.966	378	175.115	882
		5.74578	0	52907.2	45667.3	20837.8	165527		158.967	252	175.117	504
		5.75292	0	48309.1	49454.8	23923.8	168517		159.028	252	175.118	378
		5.76005	0	45014.2	49384	23712.9	165683		159.029	252	175.121	378
		5.76718	9395.6	43037.5	47145.5	20999.9	156340		159.03	252	175.464	252
		5.77433	6667.51	44689.3	46065	18970.2	140526		159.032	504	176.031	504
		5.78147	1738.35	52084	47760.5	20593.6	120483		159.034	252	176.039	630
		5.7886	0	62945.3	50254.3	26403.1	100881		159.078	252	176.041	630
		5.79575	0	70873	50101.3	34189.9	86591.5		159.079	252	176.042	2016
		5.80288	0	70555.8	46102.4	40742.4	79835.8		159.081	504	176.043	3025
		5.81002	0	62450	40569.1	44374.6	79802.9		159.082	252	176.045	1890
		5.81715	6186.21	52579.5	37265.3	45346	84952.5		159.084	252	176.046	1890
		5.8243	6153.23	47906.1	38203.5	43423.6	94215.7		159.114	504	176.047	504
		5.83143	2975.24	50726.7	42107.8	36651.8	105169		159.115	1386	176.049	504
		5.83857	0	56688	45753.5	24395.6	112820		159.117	1512	176.05	756
		5.84572	0	58349.1	46534	10565.5	112100		159.118	504	176.053	504
		5.85285	0	50718.9	43602.8	1441.75	101475		159.119	504	176.054	252
		5.85998	34543	34358.9	39030.9	1.16415e-10	83847.2		159.12	504	176.057	252
		5.86712	39491.3	15207.4	29115.3	0	64381.9		159.129	252	176.078	252
		5.87427	42238.8	1759.21	16862	0	47472.9		160.021	252	176.08	504
		5.8814	43422.5	0	5283.69	0	35112.7		160.022	504	176.114	252
		5.88853	44155.6	0	-2.32831e-10	43716.9	27599.2		160.023	252	176.116	252
		5.89568	45592.1	45733.2	-2.32831e-10	49942.7	25197		160.026	252	176.118	378
		5.90282	49082.1	58088.4	29487.1	56062.3	28341.8		160.03	252	177.044	378
		5.90995	55381.7	65043.7	41824.9	60672.2	36379.8		160.052	252	177.046	252
		5.91708	63081.5	66338	47930.7	63856.5	47501.2		160.076	252	177.047	378
		5.92423	68300.2	63515.4	46798.8	67174.4	60604.7		160.134	504	177.048	756
		5.93137	67138.2	58606.5	40271.5	71941.7	76054.5		161.06	378	177.05	1764
		5.9385	59059.6	53497	31201.3	77963.9	93579.7		161.062	504	177.051	2016
		5.94565	47413.6	50071.5	24354.5	83593.4	110302		161.064	252	177.052	2646
		5.95278	36193.5	49778.8	25139.2	86537.5	122044		161.081	252	177.054	1008
		5.95992	26997.6	51793.6	34619.2	84980.5	126589		161.088	252	177.055	1638
		5.96705	19733	52248.8	47467.8	78800.7	125311		161.094	252	177.056	1260
		5.9742	14980.9	47114.6	56474.2	69909.2	121318		161.101	252	177.058	252
		5.98133	13999.9	36253.2	57773.7	61001.9	115728		163.075	504	177.059	378
		5.98847	16730.6	24128.3	51180.2	53934.2	106300		163.077	252	177.062	252
		5.99562	21309.6	16406.3	38302.9	49126.1	90920.3		163.111	504	177.067	378
		6.00275	25410.7	15508.3	22519.4	45653.2	72276.7		163.131	252	177.077	252
		6.00988	26986.2	18988.8	8874.19	41848.6	57495.1		163.132	882	177.093	252
		6.01703	24302.4	22105.7	1284.25	36731.9	52432		163.133	378	177.126	252
		6.02417	16904.6	22092.5	0	31311.1	56985.2		163.135	630	177.128	378
		6.0313	7146.39	19881.9	2.32831e-10	28267.8	66228.1		163.137	378	177.165	252
		6.03843	0	17765.2	-2.32831e-10	30095.5	75104.5		163.141	252	178.053	378
		6.04558	0	15912.4	14366.7	36958.4	81317.1		163.142	252	178.055	378
		6.05272	2.32831e-10	12108.1	31525.7	45938.5	85015.8		163.155	252	178.056	252
		6.05985	33143.4	5563.39	46641.9	52958.4	87876.4		164.124	252	178.058	252
		6.067	47823.7	0	53342.1	56039.3	92183.2		165.017	378	178.122	1008
		6.07413	59296.7	0	48525.7	56752.7	98679.2		165.019	378	178.124	630
		6.08127	66729.9	23651	34124.4	58327.9	105341		165.036	252	178.126	378
		6.0884	71272.3	37922.7	16498.1	62281.6	109711		165.037	252	179	252
		6.09555	74264.3	49888.2	3503.44	66946.7	111923		165.041	378	179.001	252
		6.10268	75662.4	55754.1	0	68886.7	114192		165.044	252	179.003	252
		6.10982	74324.9	56259.4	0	65130.2	117783		165.048	1008	179.031	252
		6.11695	70014.5	54551.8	0	54407.2	121511		165.049	630	179.034	378
		6.1241	64410.3	53110.3	0	37804.6	123331		165.05	1134	179.037	378
		6.13123	59855.5	52389.8	17760.4	19263.2	122436		165.052	2898	179.063	252
		6.13837	57481.8	51319.3	25843.5	4879.76	118898		165.053	5040	179.067	630
		6.14552	56190.6	48315.6	31834.5	0	112088		165.054	8820	179.068	756
		6.15265	52688.7	42546.7	33891.1	0	101414		165.055	5670	179.07	252
		6.15978	43424.8	35175.1	32608.3	0	88723.5		165.057	3654	179.071	252
		6.16693	28075.9	28442.4	29802.6	16431.8	78101.9		165.058	2394	179.072	252
		6.17407	11211.4	22634.8	25760.4	29174.2	72403.8		165.059	2268	179.074	378
		6.1812	0	15659	19315.2	35429.6	70830		165.061	1134	179.076	252
		6.18833	0	6911.58	10607.5	32828.5	70016.5		165.062	630	179.102	252
		6.19548	0	0	2759.51	22744.2	66663.7		165.063	756	179.105	756
		6.20262	0	-2.32831e-10	0	10482.8	59721.8		165.065	252	179.107	756
		6.20975	0	0	0	2039.54	51324.7		165.066	252	179.108	1134
		6.2169	2.32831e-10	0	2.32831e-10	0	45233.4		165.067	378	179.109	378
		6.22403	5181.93	11164.2	-2.32831e-10	0	43745.4		165.069	252	179.115	504
		6.23117	2967.57	29027	-2.32831e-10	0	46760		165.071	252	179.117	252
		6.2383	0	37721.2	0	0	53608.1		165.079	252	179.126	252
		6.24545	2.32831e-10	36106.4	0	0	64056.7		165.084	378	180.445	378
		6.25258	0	26466.4	0	0	77089.2		165.086	378	180.449	378
		6.25972	0	12935.2	0	0	90007.9		165.087	756	180.452	252
		6.26687	0	1967.2	0	2.32831e-10	99371.7		165.088	1008	180.475	378
		6.274	0	0	2.32831e-10	0	102665		165.09	2646	180.479	252
		6.28113	-2.32831e-10	0	90654	0	99890.6		165.091	3780	180.483	252
		6.28827	2.32831e-10	2.32831e-10	94812.6	0	94861.7		165.092	3402	180.485	252
		6.29542	0	-2.32831e-10	98095.6	0	94683.4		165.093	1134	180.489	252
		6.30255	0	2.32831e-10	100081	31951.8	105968		165.095	1134	180.49	378
		6.30968	12314.1	0	100272	51156.6	129895		165.096	504	181.032	396
		6.31683	16644.4	35936.5	98694.3	65165.8	160759		165.097	252	181.034	699
		6.32397	16469.6	45284.4	96238.7	71728.6	189624		165.099	252	181.035	707
		6.3311	12018.7	50671.4	95390.7	73372.2	209734		165.1	630	181.037	688
		6.33823	5304.41	52637.4	99539	74914	219585		165.111	378	181.038	2003
		6.34538	-2.32831e-10	52530	109318	78584.9	222348		165.113	252	181.039	2012
		6.35252	-2.32831e-10	52731.4	119286	82287.4	222754		165.116	252	181.041	1663
		6.35965	-2.32831e-10	54737.9	120937	83156.3	223650		165.117	252	181.042	3382
		6.3668	0	57525.8	111560	81552.1	224629		165.163	252	181.043	4955
		6.37393	0	58434.5	99287.9	80059.3	223592		166.052	252	181.045	10060
		6.38107	0	55357.1	96635.5	79761.3	219263		166.056	504	181.046	27532
		6.3882	91072.7	47577.5	108299	79867.7	211973		166.058	378	181.048	54434
		6.39535	106472	35283	127174	80453.6	203040		166.059	378	181.049	83673
		6.40248	115402	20147.8	142449	83052.3	194647		166.06	378	181.05	70018
		6.40962	115483	6490.98	149117	88227	189606		166.062	252	181.052	52975
		6.41677	110014	0	149271	94057	189455		166.072	378	181.053	30290
		6.4239	103076	-2.32831e-10	146966	97176.9	192715		166.088	252	181.054	15514
		6.43103	95478	99323.5	143670	94500.9	196078		166.093	882	181.056	11037
		6.43818	87161.2	114964	138006	83913.2	197214		166.096	252	181.057	5885
		6.44532	81449	126867	128311	64603.5	195530		166.097	756	181.059	4934
		6.45245	83410.1	130783	114589	38757.8	190534		166.098	504	181.06	2823
		6.45958	93925.2	126383	98394.3	13741.1	181374		167.034	252	181.061	3462
		6.46673	107439	115871	82368.1	0	169184		167.035	252	181.063	2619
		6.47387	115977	101715	70483.3	0	158661		167.061	252	181.064	2506
		6.481	114813	86948.2	67209.4	0	155453		167.064	252	181.065	1509
		6.48815	105214	76807.6	74219.4	0	161621		167.073	252	181.067	857
		6.49528	93013.1	76889.6	87846.7	56858.1	173906		167.106	252	181.068	1802
		6.50242	83749	88324.6	101478	62352.5	186032		167.145	378	181.07	1530
		6.50955	78262.3	106007	111007	65282.3	192772		167.146	252	181.071	964
		6.5167	73838.5	121861	116880	68449.6	192470		169.082	252	181.072	1718
		6.52383	69604	129381	120846	73140.3	186256		169.084	756	181.074	1013
		6.53097	68457.6	126465	122709	79373.6	175924		169.086	378	181.075	1408
		6.53812	72684	116409	121091	85452.7	163869		169.087	252	181.076	1537
		6.54525	79939	106158	115650	89107.3	154290		169.089	252	181.078	3225
		6.55238	85637.3	101301	107756	90185.5	151756		169.09	252	181.079	3932
		6.55952	88700.1	101527	100345	91073.3	157228		169.098	252	181.08	6701
		6.56667	92750.5	101843	97376.1	93588	166745		169.099	882	181.082	12509
		6.5738	100903	99059.1	101679	96207.6	175380		169.101	378	181.083	25756
		6.58093	111256	96082.4	112768	95153.4	181838		170.074	252	181.085	44906
		6.58808	119179	99273.1	127180	87843	188213		170.115	378	181.086	41177
		6.59522	122948	111895	140491	75103.7	196170		171.079	252	181.087	36095
		6.60235	124770	129969	149256	60586.9	204525		171.08	252	181.089	20551
		6.6095	126652	144342	152509	48784.3	209810		171.095	252	181.09	11742
		6.61663	127994	147533	151921	43393.8	208295		171.098	378	181.091	9594
		6.62377	127867	139413	149903	45719.2	198185		171.099	630	181.093	5709
		6.6309	127180	126412	147209	53278.2	180941		171.1	378	181.094	3157
		6.63805	127248	115133	142581	60839.9	160815		171.102	252	181.096	3001
		6.64518	127411	107148	134705	64175.1	143046		171.103	882	181.097	2307
		6.65232	124835	99735.9	124064	62803.7	131588		171.106	378	181.098	1596
		6.65947	116453	90384.1	112521	59158.5	127048		171.11	252	181.1	1047
		6.6666	101270	79447.5	101248	55711.9	126263		171.151	252	181.101	956
		6.67373	81425.2	68852.3	90038.8	52843.1	124529		172.077	252	181.102	539
		6.68087	61039	59723.9	78942.1	49126.6	118830		172.083	252	181.104	550
		6.68802	45066.7	52055.1	69328.1	43634.7	109423		172.086	504	181.105	276
		6.69515	36858	45697.5	62221	37752.9	98986.4		172.087	756	181.107	462
		6.70228	36415	40382.3	56579.8	34038.8	90385.5		172.089	1512	181.108	378
		6.70943	43072.6	35691.9	50558.6	33372.4	84743.2		172.09	882	181.111	252
		6.71657	48264.7	32141	43514.3	34103.9	80981.7		172.091	252	181.129	378
		6.7237	51069	31071.5	35496.9	33694.5	76845.6		172.094	252	181.501	252
		6.73083	50598.1	32089.6	25853.6	30175.9	70821.9		172.102	378	181.542	252
		6.73798	48528.1	31589.5	14425.2	22769.4	64089.8		172.107	252	182.031	252
		6.74512	48132	25679.8	4025.44	12777.4	60757.2		173.072	378	182.041	378
		6.75225	52067.2	14695.4	0	3881.9	64915.7		173.073	252	182.042	252
		6.75938	60349.8	4028.58	2.32831e-10	0	76404.8		173.076	378	182.043	378
		6.76653	70324	0	2.32831e-10	0	90072.7		173.077	504	182.046	504
		6.77367	78374.1	-2.32831e-10	-2.32831e-10	-2.32831e-10	100078		173.078	882	182.047	756
		6.7808	81505.4	32035.4	37803.2	2.32831e-10	104543		173.08	378	182.049	1512
		6.78795	78146.3	46489.5	46841.9	0	105703		173.081	630	182.05	4663
		6.79508	69078.9	59979.1	49767.2	18118.3	106492		173.082	504	182.052	4789
		6.80222	58109.4	70514.7	49181.3	24061	107869		173.093	252	182.053	7057
		6.80935	50733.5	77577.1	47676.7	30125.8	109089		173.094	756	182.054	5167
		6.8165	50585.6	81103	47261.2	35272.4	109608		173.097	252	182.056	4537
		6.82363	56697	80550.8	49324.8	39342.3	110105		173.098	252	182.057	2142
		6.83077	64495.2	75545	53779.7	42610.7	111892		173.145	252	182.058	1134
		6.83792	69032.6	67152	58858.5	44538.1	115678		173.151	252	182.06	882
		6.84505	66940.4	57616.4	62542.8	43693.4	120573		173.153	252	182.061	504
		6.85218	56963.3	48378.1	63558.3	38838.6	124010		173.156	252	182.063	504
		6.85933	40651.2	38793.8	61087.4	29792.9	123403		174.088	252	182.064	378
		6.86647	22391.1	27393.3	55241.1	17988.9	118565		174.102	252	182.065	252
		6.8736	7528.02	14637.8	48329	6713.17	112048		174.114	252	182.071	252
		6.88073	0	4064.19	43550.4	-2.32831e-10	106763		174.99	252	182.072	378
		6.88788	0	0	41064.8	2.32831e-10	104151		174.992	504	182.078	252
		6.89502	0	0	36635.8	0	104881		174.993	756	182.08	378
		6.90215	0	-2.32831e-10	25961.4	-2.32831e-10	109250		174.994	504	182.082	630
		6.9093	-2.32831e-10	11871.3	10785.9	0	115722		174.996	378	182.083	378
		6.91643	0	17623.7	0	0	121208		175	252	182.085	882
		6.92357	-2.32831e-10	15961.2	0	0	124915		175.003	252	182.086	3655
		6.93072	0	8079.87	2.32831e-10	0	130864		175.071	504	182.087	5923
		6.93785	0	2.32831e-10	126401	-2.32831e-10	144154		175.073	882	182.089	7939
		6.94498	0	2.32831e-10	155959	0	164077		175.074	2016	182.09	6553
		6.95212	122261	0	180118	0	182481		175.076	1890	182.092	5041
		6.95927	138326	2.32831e-10	198161	112431	190657		175.077	1512	182.093	2899
		6.9664	154605	153049	210777	128831	188138		175.078	1008	182.094	1134
		6.97353	172521	176890	217885	148137	184030		175.08	378	182.096	756
		6.98067	188928	195198	218852	165803	189045		175.081	252	182.097	1008
		6.98782	199366	206607	213509	178323	206130		175.082	252	182.098	756
		6.99495	202187	212353	202981	181835	228847		175.085	252	182.1	630
		7.00208	199584	216156	189980	189797	247931		175.131	252	182.103	630
		7.00923	195606	221778	177857	188295	258713		176.079	252	182.455	252
		7.01637	192565	230420	169142	184025	263255		176.082	252	182.895	252
		7.0235	188741	240311	165569	176884	266843		176.085	252	183.049	252
		7.03065	180101	248323	168363	167330	272735		176.94	252	183.051	252
		7.03778	172490	252537	176593	157949	279816		176.986	252	183.053	882
		7.04492	161857	253943	186982	152872	284657		176.988	252	183.054	1134
		7.05205	159619	255190	197550	154466	285282		176.989	252	183.056	882
		7.0592	168255	257376	209403	161354	283117		176.991	252	183.057	630
		7.06633	182978	258722	222979	170700	281860		176.992	252	183.058	252
		7.07347	194497	256159	235196	180998	284260		177.05	252	183.063	252
		7.0806	195762	247318	242681	190910	289400		177.053	378	183.065	252
		7.08775	187543	231199	245925	197131	293138		177.054	882	183.074	252
		7.09488	177828	208569	248244	195816	291762		177.056	378	183.085	378
		7.10202	174574	182645	251518	185841	285614		177.087	1008	183.087	252
		7.10917	178240	158161	254262	170161	278818		177.088	756	183.089	756
		7.1163	182330	138281	253573	154530	275139		177.09	882	183.09	504
		7.12343	181535	123006	247986	144140	274686		177.091	2016	183.092	882
		7.13057	177562	112308	238448	139826	274872		177.092	1386	183.093	378
		7.13772	176109	109541	227088	137304	273631		177.094	504	183.094	252
		7.14485	180214	118522	215424	130814	271288		177.095	378	183.097	252
		7.15198	188510	137541	204130	118090	269914		177.098	378	183.098	252
		7.15913	199246	159100	194597	102829	270965		177.113	252	183.1	378
		7.16627	213581	175862	189604	93113	273198		177.125	378	185.066	252
		7.1734	233825	185503	190734	96658.5	273209		177.126	378	185.09	252
		7.18053	259256	190699	195414	115465	268476		177.128	630	185.093	756
		7.18768	284576	196029	198613	143566	259541		177.129	252	185.094	882
		7.19482	303015	204893	198301	170669	248707		177.13	756	185.096	1134
		7.20195	311520	218379	197999	189335	237090		177.163	252	185.097	1386
		7.2091	313463	235485	203071	198569	223915		177.166	252	185.098	1134
		7.21623	316053	253521	215128	200951	208349		178.065	252	185.1	1008
		7.22337	324359	269137	230323	198705	190927		178.095	378	185.104	252
		7.23052	337571	280031	242442	193905	173889		178.119	378	185.111	504
		7.23765	350916	285515	247519	189891	161869		178.121	504	185.114	1638
		7.24478	360644	286477	246202	189653	161562		178.122	630	185.115	1008
		7.25192	366637	286477	242336	193601	177509		178.125	378	185.116	504
		7.25907	370815	291407	239829	200349	206655		179.068	252	185.118	882
		7.2662	374365	305316	241162	208927	238938		179.085	252	185.119	378
		7.27333	377706	326599	247388	219312	264897		179.088	252	185.129	252
		7.28048	383090	350094	257628	231371	282027		179.106	504	186.098	378
		7.28762	395392	373125	268909	243706	293702		179.109	378	186.102	252
		7.29475	418408	398521	278175	253322	303522		179.113	252	186.104	378
		7.30188	450171	431233	284400	256706	311236		179.119	252	186.116	252
		7.30903	483167	472244	287253	252190	313475		179.128	252	186.122	252
		7.31617	509606	516414	284415	244210	308375		180.1	252	186.224	252
		7.3233	525929	556315	273210	241606	299655		180.11	252	187.059	252
		7.33045	532944	588099	256282	253263	295422		181.061	252	187.066	252
		7.33758	533768	612928	243407	280015	301694		181.065	252	187.069	504
		7.34472	531560	635670	245002	313142	316630		181.121	378	187.07	504
		7.35185	526589	651649	262944	340592	331769		181.125	252	187.072	630
		7.359	515316	654323	287867	354230	339203		181.155	252	187.073	1008
		7.36613	494515	638528	305934	352621	336938		182.072	252	187.074	1008
		7.37327	465883	607542	308445	340116	327423		182.073	252	187.076	3025
		7.38042	434688	570000	295329	324224	312389		182.117	252	187.077	2520
		7.38755	404632	531741	271796	311225	290280		183.07	252	187.079	1134
		7.39468	375555	492966	244794	301992	259132		183.076	378	187.08	378
		7.40182	346258	452979	221929	292033	222017		183.078	252	187.081	504
		7.40897	317256	414558	208719	276017	188149		183.1	252	187.112	252
		7.4161	288674	381663	203832	252680	166573		183.102	630	187.113	378
		7.42323	262879	354471	199068	225878	159427		183.103	378	187.118	252
		7.43038	241770	328913	186707	200483	163026		183.138	252	188.078	504
		7.43752	224648	300920	166381	176842	173284		183.139	252	188.08	252
		7.44465	208080	270252	143472	150093	187068		185.014	252	188.082	378
		7.45178	188810	240546	122330	115884	200277		185.059	252	188.084	630
		7.45893	166133	215337	101153	78201.2	208505		185.062	252	188.085	630
		7.46607	141716	193504	74974	48144.3	209565		185.082	378	188.087	630
		7.4732	118465	169434	43334.6	35587.6	203753		185.094	252	188.092	252
		7.48035	98830.4	139672	14148.2	40961.5	192353		185.11	378	189.051	378
		7.48748	82542.9	108645	0	55034.6	177272		185.112	504	189.052	252
		7.49462	66640.1	84088.4	0	66139.3	161771		185.113	2016	189.054	504
		7.50175	48416.1	68585.5	0	67767.3	150742		185.114	2394	189.055	256
		7.5089	28202.5	57922.7	35425.8	61114.6	149597		185.116	1260	189.057	256
		7.51603	9859.52	46292.9	53347.9	54790.4	160990		185.117	1386	189.058	252
		7.52317	2.32831e-10	32325.5	64019.7	52785.5	180987		185.119	1134	189.076	256
		7.53032	0	17494.2	65746.1	54818.6	199887		185.12	504	189.078	261
		7.53745	11168.7	5042.24	62011.9	56639.3	209206		185.121	504	189.079	509
		7.54458	30473.8	0	51228.3	53601.9	207919		185.127	504	189.08	513
		7.55172	44875.2	0	33143.2	43863.5	201263		185.131	252	189.082	386
		7.55887	49767.3	0	12899.8	29328	194314		186.067	252	189.083	643
		7.566	45456	0	0	14543.1	187767		186.118	252	189.085	774
		7.57313	34510.7	0	-2.32831e-10	4027.84	179941		186.22	252	189.086	2449
		7.58028	20024.3	0	0	0	171713		187.092	252	189.087	4394
		7.58742	6449.33	10319.4	0	0	167630		187.099	378	189.089	6863
		7.59455	0	19154.4	88276.8	0	171317		187.106	378	189.09	10185
		7.60168	0	24893.3	104895	0	181019		187.107	504	189.092	10570
		7.60883	-2.32831e-10	26309.3	116507	0	191282		187.108	1008	189.093	8280
		7.61597	12313.6	22936.4	124821	-2.32831e-10	198872		187.11	1512	189.094	3623
		7.6231	27249.4	15933.7	130347	0	205491		187.111	2142	189.096	4140
		7.63025	32245.8	7990.13	131924	0	214074		187.113	3654	189.097	1947
		7.63738	27910.8	2102.12	128917	0	223626		187.114	2646	189.099	1292
		7.64452	18912.8	0	123300	0	229193		187.115	1008	189.1	770
		7.65165	10057.1	0	118079	6374.46	226832		187.117	378	189.101	651
		7.6588	3581.29	0	113879	12143.9	217918		187.118	252	189.103	630
		7.66593	-2.32831e-10	0	109315	12928.7	208898		187.124	252	189.104	1287
		7.67307	2.32831e-10	53694.6	105246	8532.76	207250		187.149	252	189.107	252
		7.68022	0	67194.7	106332	2771.02	216735		188.112	252	189.108	252
		7.68735	0	80916.2	116425	0	235308		188.114	378	189.114	756
		7.69448	0	95463.7	133475	0	257528		188.117	252	190.091	882
		7.70162	0	110469	150948	0	279109		188.118	378	190.092	1260
		7.70877	-2.32831e-10	121998	163987	0	298661		188.122	252	190.094	1512
		7.7159	0	124484	172935	0	315296		189.092	504	190.095	756
		7.72303	-2.32831e-10	116622	181190	0	326029		189.094	252	190.097	630
		7.73018	115830	105380	190691	0	326514		189.095	252	190.098	756
		7.73732	148875	102480	199697	72474.4	314613		189.125	252	190.099	252
		7.74445	175507	114976	205085	75473.9	293489		190.062	252	190.102	252
		7.7516	191016	139459	206362	72777.8	271093		190.063	252	190.105	252
		7.75873	199508	166004	206029	77089.6	255783		190.092	378	190.108	252
		7.76587	208071	186055	205983	98628.9	252094		190.096	504	191.001	252
		7.773	219748	195525	205682	133064	260397		190.097	252	191.058	252
		7.78015	230700	193635	205062	162858	278510		190.099	252	191.059	252
		7.78728	232513	182109	207046	170695	301748		190.934	378	191.063	378
		7.79442	217748	164022	214739	151921	322939		191.037	252	191.065	378
		7.80157	186067	141388	227132	116674	335207		191.047	252	191.066	1260
		7.8087	147027	115194	239238	83024.6	335828		191.06	504	191.068	3403
		7.81583	115509	89141.1	245734	66747.7	327363		191.061	504	191.069	4411
		7.82297	101871	72079.1	243622	72899.3	314923		191.065	1134	191.07	5923
		7.83012	105756	74981.6	233136	94231.9	301826		191.067	2268	191.072	4537
		7.83725	118689	104634	218362	118365	288197		191.068	5040	191.073	2520
		7.84438	130484	159202	206839	137888	274581		191.07	6300	191.075	1260
		7.85153	133370	228799	205793	153935	265721		191.071	5040	191.076	1008
		7.85867	124833	300217	216488	171141	267861		191.072	3024	191.077	504
		7.8658	109743	362369	233097	191094	281685		191.074	2142	191.079	756
		7.87293	97577.8	409196	248222	210701	300136		191.075	1260	191.08	630
		7.88008	95520.1	440018	258313	225295	314225		191.077	630	191.082	252
		7.88722	104979	459208	263116	232336	319945		191.078	756	191.083	378
		7.89435	123460	475078	262438	232309	319540		191.079	378	191.093	252
		7.9015	146550	496420	255764	227062	317698		191.081	630	191.096	252
		7.90863	168447	527322	244109	218848	316977		191.082	378	191.103	378
		7.91577	183933	564274	230005	210867	315526		191.084	252	191.142	252
		7.92292	190717	598618	215069	205999	308455		191.088	252	192.01	252
		7.93005	189016	621588	199201	203616	292634		191.091	504	192.017	252
		7.93718	179781	626853	182947	199765	271638		191.103	252	192.069	252
		7.94432	164224	610840	168935	192159	255377		191.105	756	192.072	378
		7.95147	144150	574583	159508	183390	252905		191.106	630	192.073	1260
		7.9586	122389	525418	153796	177693	264691		191.108	630	192.075	1512
		7.96573	103644	473601	148052	175653	282292		191.109	630	192.076	882
		7.97287	94055.6	425688	138671	173323	295649		191.11	378	192.078	882
		7.98002	97869.4	382351	125318	165908	300352		191.112	252	192.079	756
		7.98715	113539	342471	111887	151828	298238		192.073	378	192.081	252
		7.99428	133936	306906	103577	134433	292521		192.074	756	192.083	252
		8.00143	151437	277481	102018	120300	283735		192.076	378	193.011	252
		8.00857	162393	253959	103815	114721	270662		192.077	252	193.013	630
		8.0157	166164	233088	104215	118035	254742		192.139	378	193.014	882
		8.02285	161916	209793	101152	125925	242385		193.076	378	193.015	1008
		8.02998	149344	178816	95534.1	132645	240702		193.087	252	193.017	1890
		8.03712	132145	137283	89333.3	133981	249796		193.122	252	193.018	1386
		8.04425	117297	88385.4	83433.7	128405	261014		193.124	252	193.02	756
		8.0514	109552	42256.5	75664	116836	264823		193.142	252	193.021	882
		8.05853	108352	10710.3	61601.6	102060	259995		193.97	252	193.022	252
		8.06567	110340	0	39550.5	88197.2	254124		193.973	252	193.025	252
		8.07282	112564	0	15120.1	79545.9	255627		193.976	252	193.031	252
		8.07995	112986	0	0	78034	265973		194.118	252	193.034	252
		8.08708	110677	0	0	80749.4	279341		194.152	252	193.041	252
		8.09422	106515	15556.3	-2.32831e-10	81483	288352		194.155	504	193.042	252
		8.10137	102668	19187.5	0	76203.2	288969		195.081	252	193.044	252
		8.1085	101267	14320.2	80243.3	66139.9	281027		195.104	378	193.045	630
		8.11563	103259	5536.78	108191	55278.7	267144		195.112	252	193.047	1890
		8.12278	107288	0	120150	47110	252632		195.121	378	193.048	1008
		8.12992	110258	2.32831e-10	117401	44165.8	244425		195.122	378	193.049	2394
		8.13705	110885	0	103886	47278	247050		195.123	504	193.051	756
		8.14418	111975	0	86012.7	53693.4	258823		195.139	252	193.052	630
		8.15133	117412	0	71620.7	58778.7	273036		195.974	378	193.054	504
		8.15847	127746	0	66417.7	61233.6	283640		195.977	252	193.074	252
		8.1656	140327	0	71144.9	64758.9	289676		195.979	378	193.076	252
		8.17275	152497	56901.9	82327.2	73692.8	294283		196.157	252	193.081	378
		8.17988	162935	87024.9	94984.3	88454.1	300408		196.163	252	193.082	252
		8.18702	171134	107956	104752	105589	308286		196.166	378	193.083	630
		8.19415	176979	109469	108975	120930	316117		196.167	630	193.085	756
		8.2013	180093	93842.3	107504	132091	321689		196.169	882	193.086	1386
		8.20843	179378	75202.4	103368	138414	323360		196.17	882	193.088	630
		8.21557	174585	69245.5	101551	139500	319859		196.171	882	193.089	378
		8.22272	168165	81140.9	105013	134595	309262		196.173	378	193.091	378
		8.22985	162957	102672	111739	123618	289983		196.174	378	193.123	252
		8.23698	157180	121740	116524	108400	264943		196.176	504	193.97	252
		8.24412	144262	134189	115084	92119.5	243382		196.18	252	194.052	504
		8.25127	119801	145664	105975	77661.5	234982		197.078	252	194.053	252
		8.2584	87908.4	162982	90146.5	67486.7	241506		197.083	378	194.055	504
		8.26553	59621.4	185375	70419	64205.4	256262		197.09	378	194.056	504
		8.27268	44958.7	204595	51110	67497.9	271657		197.092	504	194.059	630
		8.27982	45763	212414	36880.5	71270.8	284724		197.093	378	194.117	504
		8.28695	54823.2	206730	31197.3	66508.9	295313		197.095	1386	194.154	252
		8.29408	61341.4	190595	35373.1	50240.5	302336		197.096	1890	195.062	504
		8.30123	57865.7	167705	47845.5	29214.8	303716		197.098	882	195.066	378
		8.30837	43553.4	141426	63932.8	12564.9	298669		197.099	630	195.076	252
		8.3155	23423	117127	77740.8	3252.14	288683		197.1	1008	195.08	504
		8.32265	6037.68	101125	85524.6	0	276469		197.105	252	195.081	378
		8.32978	0	95107.5	87057.2	0	263881		197.118	252	195.083	252
		8.33692	0	93998.4	83360.8	-2.32831e-10	250889		197.153	252	195.1	252
		8.34405	0	91310.2	73413	0	237925		197.168	252	195.12	252
		8.3512	-2.32831e-10	84884.5	54556.1	-2.32831e-10	229183		197.174	378	196.165	252
		8.35833	0	76349.9	28472.7	0	231107		197.175	252	196.167	378
		8.36547	0	67830.3	5866.19	0	246563		198.066	252	196.168	504
		8.37262	-2.32831e-10	60904.1	0	0	271574		198.085	252	196.169	1008
		8.37975	0	56032	-2.32831e-10	2.32831e-10	297744		198.099	378	196.171	1386
		8.38688	6766.37	50786.9	2.32831e-10	20470.1	317004		198.101	378	197.053	252
		8.39403	7523.02	41839.2	10119.2	25558.2	324785		198.122	378	197.171	252
		8.40117	3350.3	25503.5	11309.6	31667	320688		198.178	378	197.913	252
		8.4083	0	8476.26	4515.96	36847.2	307739		198.181	378	198.025	252
		8.41543	0	2.32831e-10	-2.32831e-10	39510.4	291187		198.182	882	198.027	252
		8.42258	53322.7	0	0	41258.3	276860		198.184	2016	198.028	378
		8.42972	64683.3	24438.5	0	45990.7	268470		198.185	2142	198.061	252
		8.43685	75060.4	44099.3	25819.5	55379.5	264437		198.187	1386	198.067	378
		8.444	79426.6	60871.5	60323.9	66121	257920		198.188	1134	198.183	756
		8.45113	75639.7	72359.8	86310.6	72547	243120		198.19	630	198.185	1008
		8.45827	66629.7	78250.7	99334.6	70623.7	222244		198.191	504	198.186	1134
		8.4654	59211.3	78591.1	98443.6	58830.7	202937		199.135	378	198.189	630
		8.47255	59257.8	72601.9	83900.5	38401.9	188061		199.168	504	198.19	252
		8.47968	67340.1	58582.4	57893.4	15300.3	172259		199.17	504	201.055	378
		8.48682	79371.9	36979.2	27409.4	0	150922		199.172	252	201.056	252
		8.49397	90861.9	14069.5	4347.34	0	129389		199.18	252	201.089	252
		8.5011	99647	0	0	-2.32831e-10	120482		199.185	252	201.091	378
		8.50823	105326	0	0	0	133879		199.187	630	201.092	252
		8.51537	107709	2.32831e-10	0	0	168472		199.188	378	203.029	504
		8.52252	106469	-2.32831e-10	2.32831e-10	-2.32831e-10	213055		199.195	252	203.031	252
		8.52965	102178	0	2.32831e-10	0	253158		200.08	504	203.063	252
		8.53678	96954.3	2.32831e-10	5478.71	4340.38	278336		200.082	378	203.07	252
		8.54393	93279	2.32831e-10	3554.98	4942.6	284978		200.084	252	203.072	378
		8.55107	92055.7	2.32831e-10	-2.32831e-10	2524.31	275342		200.085	252	203.091	256
		8.5582	92005.7	259542	2.32831e-10	0	256513		200.09	252	203.093	252
		8.56533	90914.7	377968	0	106156	238589		200.192	252	203.095	378
		8.57248	87569	555938	-2.32831e-10	119743	230048		200.194	252	203.096	252
		8.57962	82795.4	787675	0	149871	234294		200.195	252	203.098	634
		8.58675	78503.5	1.06497e+06	128840	201801	251681		200.197	1008	203.099	378
		8.5939	75452.1	1.38941e+06	160638	280592	282729		200.198	1260	203.101	1264
		8.60103	72973.1	1.77455e+06	207992	388353	326860		200.199	1260	203.102	1264
		8.60817	71393.9	2.23627e+06	266104	521477	379672		200.201	3654	203.104	3821
		8.61532	72976.2	2.7795e+06	328789	671122	433932		200.202	2142	203.105	8266
		8.62245	78835.9	3.39202e+06	392855	825961	482949		200.204	1008	203.107	10160
		8.62958	85912.8	4.04815e+06	459643	975971	522888		200.205	504	203.108	7383
		8.63672	88563.4	4.71732e+06	532151	1.11651e+06	553650		200.207	504	203.109	5727
		8.64387	83427.8	5.37351e+06	610964	1.24977e+06	578532		200.208	252	203.111	2913
		8.651	71804	6.0037e+06	693594	1.38161e+06	602276		200.212	252	203.112	1527
		8.65813	57567.3	6.6113e+06	776248	1.51653e+06	628535		201.207	378	203.114	634
		8.66528	43228.7	7.2095e+06	854863	1.65552e+06	658180		202.209	252	203.115	760
		8.67242	30864.8	7.8035e+06	925776	1.79656e+06	688469		203.05	252	203.117	378
		8.67955	20759.2	8.37125e+06	986843	1.93408e+06	713845		203.053	252	203.118	256
		8.68668	11582.6	8.86364e+06	1.03782e+06	2.0579e+06	729297		203.069	504	203.12	252
		8.69383	3294.68	9.23298e+06	1.07869e+06	2.1558e+06	733801		203.077	252	203.121	504
		8.70097	0	9.4624e+06	1.10691e+06	2.21797e+06	730423		203.106	378	203.123	382
		8.7081	0	9.56242e+06	1.11654e+06	2.23897e+06	723401		203.128	252	204.106	378
		8.71525	0	9.54398e+06	1.10164e+06	2.21722e+06	714580		203.144	252	204.107	630
		8.72238	17971.1	9.40384e+06	1.06146e+06	2.15504e+06	701728		204.066	252	204.109	1260
		8.72952	31658	9.13211e+06	1.00191e+06	2.05904e+06	680763		204.071	252	204.11	1386
		8.73665	37572.8	8.72562e+06	931956	1.93871e+06	649843		204.073	252	204.112	882
		8.7438	39314.3	8.19911e+06	859233	1.80293e+06	610444		204.074	756	204.113	756
		8.75093	40121.7	7.59107e+06	788683	1.65772e+06	565569		204.076	1260	204.114	378
		8.75807	39376.6	6.95447e+06	723077	1.50783e+06	519766		204.077	1512	204.117	378
		8.76522	35063.9	6.33401e+06	663340	1.35936e+06	480363		204.079	2898	204.122	378
		8.77235	26725.8	5.7493e+06	608563	1.21929e+06	454489		204.08	1386	204.141	378
		8.77948	15710.1	5.1984e+06	556337	1.09249e+06	442524		204.082	756	205.017	378
		8.78662	5131.37	4.67461e+06	503910	979852	436068		204.083	504	205.02	252
		8.79377	0	4.17922e+06	450136	878797	424300		204.085	378	205.052	252
		8.8009	-2.32831e-10	3.72055e+06	397065	785438	402314		204.086	252	205.078	252
		8.80803	-2.32831e-10	3.30599e+06	349475	698177	372665		204.087	252	205.084	756
		8.81518	0	2.93814e+06	311647	619862	340585		204.089	252	205.085	1008
		8.82232	0	2.61583e+06	283534	555356	310814		204.092	252	205.087	1512
		8.82945	0	2.33517e+06	260084	506855	288353		204.095	252	205.088	882
		8.8366	-2.32831e-10	2.09143e+06	235694	472322	278034		205.016	378	205.09	378
		8.84373	0	1.88241e+06	210585	447587	281651		205.029	252	205.091	630
		8.85087	90362.3	1.70851e+06	191737	428612	295920		205.08	504	205.093	378
		8.858	117040	1.568e+06	185297	412472	312743		205.082	756	205.107	504
		8.86515	148637	1.45417e+06	188586	397952	323121		205.083	1764	205.109	252
		8.87228	178961	1.35854e+06	193025	385456	324305		205.085	630	205.112	252
		8.87942	205448	1.27528e+06	194561	376171	322057		205.086	1764	205.113	378
		8.88657	233965	1.20195e+06	196545	371761	322412		205.088	1512	205.116	252
		8.8937	272869	1.13821e+06	202382	374562	323208		205.089	882	205.121	252
		8.90083	322132	1.08535e+06	211577	386229	318841		205.091	882	205.122	252
		8.90797	371022	1.0455e+06	224058	404653	312199		205.093	504	205.141	252
		8.91512	406635	1.01909e+06	241259	422873	315082		205.095	378	206.021	252
		8.92225	422661	1.00246e+06	259531	432739	334553		205.108	252	206.066	252
		8.92938	421261	988422	267725	430165	363782		205.11	252	206.079	252
		8.93653	411369	969905	256671	416503	389469		205.112	252	206.087	252
		8.94367	405537	942776	230608	395604	404597		205.114	378	206.09	252
		8.9508	411636	905725	206066	371527	410728		205.115	504	206.095	252
		8.95793	429157	859270	197821	349426	410972		205.117	630	206.123	378
		8.96508	447114	806177	206735	335180	405433		205.118	2016	206.372	378
		8.97222	450800	752059	222046	330874	393589		205.12	2898	206.381	378
		8.97935	431404	704004	232465	332159	377771		205.121	5796	206.383	252
		8.9865	390821	668335	232711	332353	362042		205.123	6426	206.993	252
		8.99363	341770	649576	223179	328004	347967		205.124	4410	206.995	504
		9.00077	291631	649417	208075	319254	333208		205.126	2016	206.996	378
		9.0079	249573	663994	192556	306625	315368		205.127	1008	206.998	504
		9.01505	217279	683111	178198	289539	296045		205.129	882	206.999	252
		9.02218	194516	695705	161932	267764	278881		205.13	504	207.023	252
		9.02932	182063	697884	141050	242978	264008		205.131	756	207.031	252
		9.03647	180035	695560	117177	217846	247442		205.133	504	207.034	252
		9.0436	184786	698997	93560	193924	227374		205.136	252	207.039	504
		9.05073	190158	714478	71977	171721	209255		205.137	252	207.042	256
		9.05788	191718	740580	55303.4	152716	202616		205.142	378	207.043	378
		9.06502	188465	771730	49451.8	139213	212295		206.021	252	207.045	530
		9.07215	180897	804089	58528.1	130938	232933		206.086	252	207.046	385
		9.07928	169017	837054	79302.4	123216	252472		206.087	378	207.048	634
		9.08643	152795	870129	102863	110403	261059		206.093	252	207.049	1852
		9.09357	134152	900693	120873	91506.4	256578		206.122	504	207.05	1661
		9.1007	117509	925646	128764	71550.7	243218		206.124	1260	207.052	1978
		9.10785	107016	943362	124894	56849.4	226420		206.125	378	207.053	1461
		9.11498	102787	951451	110299	49599.6	208369		206.127	1134	207.055	2844
		9.12212	100726	943623	89715.7	47524.3	187520		206.128	504	207.056	4129
		9.12925	96522.1	913258	69949.9	47240.4	163973		206.13	504	207.058	5460
		9.1364	89279.6	861695	55592.7	46259.1	144962		206.131	504	207.059	7205
		9.14353	81328.5	798966	46894	42834.1	141153		206.133	504	207.061	24142
		9.15067	75767.7	733597	40761.3	35596.5	156152		206.141	504	207.062	42118
		9.15782	74412.6	664911	32349.3	23866.1	182276		207.051	378	207.064	77438
		9.16495	76847.9	588029	18629.3	9719.58	207243		207.122	252	207.065	94640
		9.17208	80606	503796	3957.39	0	223120		207.125	252	207.067	72250
		9.17922	82867.6	421168	0	0	229475		207.13	378	207.068	48556
		9.18637	82401.6	351293	139748	0	230720		207.157	252	207.07	27374
		9.1935	79546.1	300548	171621	0	231409		207.158	504	207.071	20365
		9.20063	75006.7	267629	205479	2.32831e-10	233122		207.172	630	207.073	12468
		9.20778	70034.6	246290	229188	22550.3	234807		207.173	252	207.074	8110
		9.21492	66752.6	231709	240473	34007.7	235561		207.175	378	207.075	7347
		9.22205	65575.3	224192	244667	40249.1	236701		208.131	252	207.077	4196
		9.22918	62543.1	225658	247699	44874.1	240747		208.179	252	207.078	3152
		9.23633	52095.9	233705	251609	50999.6	247992		209.082	252	207.08	3193
		9.24347	33293.5	241857	254537	59022.3	254724		209.116	252	207.081	2216
		9.2506	12566.3	245557	252864	67631.1	256444		209.151	378	207.083	1609
		9.25775	0	245407	243370	75096.3	253032		211.094	378	207.084	1566
		9.26488	0	244056	225863	78398.2	249120		211.095	252	207.086	2087
		9.27202	0	242302	206000	73093.2	248776		211.098	252	207.087	1606
		9.27915	68209.1	239015	194328	56632.6	251310		211.132	252	207.089	1258
		9.2863	89212.9	233061	199252	32416.6	253198		213.075	252	207.09	1088
		9.29343	105251	224359	220002	10044.2	253080		213.116	252	207.092	1868
		9.30057	117986	213695	247559	0	253965		213.147	252	207.093	1321
		9.30772	129795	201323	271692	0	260572		214.067	252	207.095	2613
		9.31485	141834	185489	286244	120500	274450		214.072	378	207.096	2555
		9.32198	154642	164159	290073	136212	291616		214.073	252	207.097	6628
		9.32912	168862	140271	286294	148413	305568		214.075	378	207.099	7988
		9.33627	185008	123681	280575	160201	313534		214.076	252	207.1	11266
		9.3434	202755	124396	277528	174204	319656		214.078	378	207.102	13883
		9.35053	221151	143209	277926	189443	330682		214.079	378	207.103	10520
		9.35768	239731	170895	280925	206431	348101		214.081	378	207.105	5889
		9.36482	258573	196825	288309	230251	366215		214.082	378	207.106	4026
		9.37195	276797	216480	303112	264846	378991		214.084	1890	207.108	3552
		9.37908	291899	230668	324446	306542	387322		214.085	2646	207.109	1708
		9.38623	301550	240667	347743	346010	398021		214.087	4788	207.111	1185
		9.39337	306083	246702	369354	375157	416247		214.088	8316	207.112	1208
		9.4005	308707	249722	386511	390078	440263		214.09	10332	207.114	653
		9.40765	313297	251757	394208	389013	463385		214.091	5292	207.115	808
		9.41478	320224	253551	387710	371201	479089		214.093	2898	207.117	252
		9.42192	331917	252663	368590	338624	483439		214.094	2520	207.118	252
		9.42905	325589	245610	345645	297249	474961		214.096	1638	207.121	286
		9.4362	305510	232657	329641	256256	454865		214.097	882	207.459	252
		9.44333	277241	218990	326918	226143	427467		214.099	1764	207.855	252
		9.45047	252545	210137	335695	214272	399182		214.1	756	207.978	252
		9.45762	239637	207442	347333	218465	376354		214.102	378	207.997	252
		9.46475	235819	208092	352592	226500	362434		214.103	630	208	252
		9.47188	230901	210527	348168	226432	355518		214.105	378	208.05	256
		9.47902	216907	209520	338089	218083	349667		214.106	630	208.053	252
		9.48617	193855	202000	329427	212045	340721		214.112	252	208.055	257
		9.4933	169076	183081	326616	217039	330098		214.118	252	208.059	389
		9.50043	152768	152190	329078	230571	321594		214.405	378	208.061	256
		9.50758	150737	117882	333363	242537	316022		214.421	252	208.062	1153
		9.51472	158695	94430.1	336942	245235	310685		215.086	391	208.064	2577
		9.52185	165467	90505.6	339098	238314	302618		215.089	655	208.065	6453
		9.52898	162945	102519	338128	226808	290194		215.09	517	208.067	8647
		9.53613	151504	120729	329590	216943	272681		215.092	1191	208.068	10838
		9.54327	137065	139009	309915	222768	251517		215.093	1597	208.07	10059
		9.5504	126422	156188	282524	226705	232525		215.095	1580	208.071	7079
		9.55755	124605	171497	258362	232162	223373		215.096	1066	208.073	4258
		9.56468	132435	183140	247537	232248	226692		215.098	929	208.074	3098
		9.57182	145281	190108	250164	224193	237453		215.099	1722	208.076	1681
		9.57895	154877	192681	257581	211647	248323		215.101	3028	208.077	1021
		9.5861	152351	193569	262748	201653	255935		215.102	5140	208.078	1158
		9.59323	131451	192384	266767	199763	261086		215.104	10993	208.08	638
		9.60037	92926.9	187871	274397	207060	264334		215.105	18708	208.081	647
		9.60752	47408.6	176404	285842	220204	262940		215.107	17678	208.083	891
		9.61465	11826.6	157029	295436	234091	252677		215.108	18207	208.084	382
		9.62178	0	137084	297558	245104	233398		215.11	12213	208.086	252
		9.62892	2.32831e-10	130292	291300	252352	213171		215.111	5302	208.089	252
		9.63607	0	146746	279671	256517	204779		215.113	3988	208.09	252
		9.6432	23348.9	184639	267435	258287	215235		215.114	3309	208.096	378
		9.65033	38560.2	232100	260374	257827	238808		215.116	2509	208.099	504
		9.65748	39145	276159	262878	255527	261982		215.117	1049	208.101	1386
		9.66462	28460	308950	273576	252520	274803		215.119	1322	208.102	1260
		9.67175	12260.1	326834	284681	249337	276531		215.12	1586	208.103	1512
		9.67888	-2.32831e-10	327731	287008	244212	271916		215.122	1064	208.105	1890
		9.68603	2.32831e-10	311422	276148	233473	264984		215.123	792	208.106	2142
		9.69317	14178.6	281080	255842	213952	257075		215.125	926	208.108	1386
		9.7003	30374.8	244789	236191	185962	247750		215.126	786	208.109	630
		9.70745	31438.8	213962	224564	155525	235710		215.128	1235	208.112	252
		9.71458	16359.2	196881	215617	132767	222095		215.131	946	208.114	630
		9.72172	0	193518	194423	125231	214009		215.134	252	208.126	252
		9.72885	0	197419	153763	132140	219480		216.082	630	208.351	252
		9.736	40091.3	204010	106837	146123	236623		216.085	630	208.554	252
		9.74313	69740.1	213630	79303.7	159396	252236		216.088	504	208.984	252
		9.75027	96658.3	227066	87671.6	167264	253600		216.09	378	209.025	252
		9.75742	112937	243112	126053	168737	240214		216.093	504	209.063	378
		9.76455	118708	252558	173565	166463	223662		216.094	378	209.066	756
		9.77168	118598	250873	211880	164322	216679		216.099	378	209.068	1008
		9.77882	117369	235398	234426	163748	222573		216.102	378	209.069	1260
		9.78597	117680	209656	243174	163645	235227		216.103	378	209.071	2394
		9.7931	119480	181452	241940	163050	246536		216.106	756	209.072	1386
		9.80023	120343	156410	233758	161400	250357		216.108	1638	209.074	882
		9.80738	117785	132921	221661	156682	242347		216.109	3276	209.078	378
		9.81452	112422	104712	208439	145778	222755		216.111	3402	209.103	252
		9.82165	107426	69296.3	191201	127558	199773		216.112	2646	209.105	378
		9.8288	103911	33352.7	171712	105529	185057		216.114	1512	209.106	378
		9.83593	98797.5	8370.93	156600	86932.4	184368		216.115	756	209.119	252
		9.84307	88080.6	0	154454	78483.6	194815		216.117	630	210.034	252
		9.8502	70462.5	0	166497	82533.6	210130		216.118	252	210.058	252
		9.85735	48014.5	0	183263	96036.9	225158		216.12	252	210.994	378
		9.86448	25291	0	192480	111564	236264		216.121	378	213.023	252
		9.87162	7851.95	0	189987	120148	241357		216.124	504	213.024	252
		9.87877	2.32831e-10	0	182899	116692	240601		216.133	252	213.069	252
		9.8859	-2.32831e-10	0	182234	104920	236118		216.139	378	213.078	252
		9.89303	-2.32831e-10	0	191877	96121.9	230768		217.078	252	213.084	252
		9.90017	0	5879.26	205025	100169	226700		217.086	630	213.085	252
		9.90732	0	4921.1	211652	115706	223974		217.087	252	213.087	252
		9.91445	0	2357.47	207237	129536	220841		217.089	252	213.088	882
		9.92158	-2.32831e-10	0	192101	126251	216701		217.09	252	213.09	1512
		9.92873	-2.32831e-10	0	164676	99443.2	214572		217.092	378	213.091	1134
		9.93587	-4.65661e-10	0	121272	57147.8	218895		217.099	378	213.093	1764
		9.943	98152.7	0	65630.8	18388.3	230210		217.101	630	213.094	882
		9.95013	105112	0	16468.8	0	242912		217.102	630	213.096	252
		9.95728	106088	0	0	2.32831e-10	248418		217.104	1134	213.1	378
		9.96442	104321	99288.8	2.32831e-10	2.32831e-10	240190		217.105	756	213.106	252
		9.97155	105424	103285	0	0	218239		217.107	756	213.11	252
		9.9787	115218	105430	0	0	192706		217.108	252	213.143	378
		9.98583	137250	106587	111283	2.32831e-10	181488		217.11	378	213.145	630
		9.99297	170331	108046	131178	0	197829		217.114	252	214.062	252
		10.0001	208164	109965	145524	108488	237807		217.125	252	214.079	252
		10.0073	241149	111599	170887	156871	283087		218.086	378	214.083	378
		10.0144	259570	115325	210679	193697	316960		218.089	378	214.085	630
		10.0215	258491	127597	257207	213893	335919		218.092	882	214.086	2016
		10.0287	242321	153222	301364	220161	347246		218.093	756	214.088	3781
		10.0358	224677	190190	337543	221556	359704		218.095	378	214.089	5419
		10.0429	221948	231329	362597	223967	377476		218.096	756	214.091	6175
		10.0501	243855	269078	375936	225721	399849		218.098	252	214.092	3781
		10.0572	287637	298258	381204	224696	423425		218.101	252	214.094	2646
		10.0643	340801	317189	384591	225331	443856		218.102	378	214.095	1008
		10.0715	389685	327788	390206	234498	457137		218.111	252	214.097	1386
		10.0786	426179	333017	397364	253253	461240		218.128	252	214.098	756
		10.0858	449242	333039	401821	276551	457288		218.152	252	214.1	252
		10.0929	462984	325857	398970	299120	449424		219.1	252	214.101	504
		10.1	472394	313738	387275	318317	443876		219.144	252	214.103	630
		10.1072	478523	307220	371058	331854	446917		219.148	252	214.113	252
		10.1143	478136	319166	360197	335798	460757		219.174	252	215.07	378
		10.1214	469130	353826	364445	327233	480114		219.177	378	215.072	756
		10.1286	454860	403036	385746	309432	494656		219.903	252	215.085	252
		10.1357	440959	452867	416567	292621	496563		221.021	504	215.09	630
		10.1429	428164	492373	446147	286710	485482		221.153	252	215.091	630
		10.15	410470	516552	467218	292265	466134		221.155	1008	215.092	504
		10.1571	381169	524599	476815	300172	442394		221.158	252	215.094	504
		10.1643	340258	520722	473965	300609	414350		223.061	252	215.097	378
		10.1714	295844	503560	460094	292141	380475		223.064	252	215.098	378
		10.1786	258058	479821	441077	277979	341788		223.093	378	215.124	504
		10.1857	230760	452919	424715	260424	303597		223.154	252	215.125	504
		10.1928	209576	425197	416090	236160	273776		223.499	252	215.13	252
		10.2	188866	398041	407545	199925	258821		224.119	252	216.076	252
		10.2071	168809	371233	394275	151535	258524		224.143	252	216.077	252
		10.2142	153943	342212	373439	99527.6	262851		225.112	252	216.079	252
		10.2214	146837	307367	347397	58064	257333		225.129	378	216.082	252
		10.2285	144265	265917	322108	39047.7	235104		225.185	252	216.085	378
		10.2357	137585	223071	303627	45019.4	203085		226.095	630	216.086	378
		10.2428	117441	188420	292386	68450.5	175749		226.096	504	216.089	252
		10.25	83838.5	169786	281067	93734.7	164594		226.145	252	216.098	252
		10.2571	50011.3	167116	261347	107991	172816		226.181	378	216.104	252
		10.2642	33519.8	172118	232875	107291	195503		227.053	378	216.999	252
		10.2714	40265.4	174719	203757	99126.3	222750		227.121	252	217.016	252
		10.2785	61321	170235	182496	94560.7	244953		227.123	252	217.076	252
		10.2856	80656.9	160388	170556	97053.9	257763		227.126	630	217.079	252
		10.2928	87330.5	148955	161734	99439.4	263123		227.127	378	217.084	504
		10.2999	81252	138403	147403	91405.1	265943		227.129	252	217.085	378
		10.3071	70170.8	129484	123303	69113	269162		227.13	378	217.09	378
		10.3142	62105.7	121192	93028.5	38834.9	271173		227.2	252	217.103	378
		10.3213	59274.4	110808	65171.9	12754.2	268194		229.104	378	217.105	378
		10.3285	58247.3	95827.6	46854.6	0	259176		229.138	504	217.108	252
		10.3356	53755	76799.9	40636.5	-2.32831e-10	247526		229.141	504	218.087	252
		10.3428	43594	58483.7	46353.6	0	237430		229.144	378	218.105	378
		10.3499	29676.4	47838.6	62413.3	0	228615		230.019	252	218.98	378
		10.357	15451.2	48748.1	84216.6	0	215563		230.142	252	219.101	252
		10.3642	3842.71	57657.6	104618	0	193814		231.1	252	219.102	378
		10.3713	0	65932.2	118118	17771.1	168301		231.103	252	219.107	252
		10.3784	0	67055	121951	32649.9	153663		231.121	378	219.176	252
		10.3856	0	60461.3	111700	52654	163335		231.123	252	220.051	252
		10.3927	0	49859.9	81677.7	65607.7	197833		231.124	252	221.078	504
		10.3999	0	37659.3	36724.8	64225.9	244866		232.064	378	221.08	630
		10.407	0	24708.5	0	48120	289956		232.072	252	221.081	378
		10.4141	244457	10978.5	0	23840.8	325122		232.109	252	221.083	378
		10.4213	260727	2.32831e-10	0	3345.97	348621		232.111	252	221.085	252
		10.4284	269541	0	2.32831e-10	-2.32831e-10	360601		232.112	630	221.088	630
		10.4355	267108	-2.32831e-10	0	2.32831e-10	362220		232.316	252	221.094	252
		10.4427	255080	0	231187	47944.5	358312		232.329	252	221.104	252
		10.4498	242537	71431.1	253581	81857.1	357398		232.33	378	221.106	252
		10.457	239838	87956.4	271001	104479	366834		232.333	378	221.109	252
		10.4641	250284	96545.5	285111	114951	388094		232.335	630	221.113	1764
		10.4712	269216	103944	293650	115361	416527		232.336	504	221.115	1638
		10.4784	290304	114611	295667	107911	444650		232.338	882	221.116	4159
		10.4855	309708	124910	294015	99510	466672		232.34	630	221.118	3151
		10.4926	324507	127447	293697	100340	481548		232.341	756	221.119	2142
		10.4998	331080	120127	297946	113730	491025		232.343	756	221.121	1638
		10.5069	327584	108870	305775	133098	494378		232.344	882	221.122	630
		10.5141	316781	101477	312928	150913	487619		232.346	756	221.124	630
		10.5212	304411	100444	314670	164672	469257		232.347	1512	221.126	378
		10.5283	294671	102342	307916	172091	444552		232.349	630	221.127	504
		10.5355	288055	103391	294652	166818	421943		232.35	882	221.132	252
		10.5426	282740	104844	284372	143383	405636		232.352	882	221.15	252
		10.5497	274303	111931	282069	104630	393132		232.354	630	221.151	252
		10.5569	267559	126895	288879	62352.6	380982		232.355	252	221.154	378
		10.564	252727	144670	298301	30267.9	371805		232.358	756	222.112	252
		10.5712	243723	156826	301621	14250.3	372516		232.361	756	222.115	378
		10.5783	253331	158812	294785	8461.83	385020		232.363	504	222.116	504
		10.5854	284950	149952	281114	3651.56	401945		232.366	378	222.118	252
		10.5926	327469	134949	268499	-2.32831e-10	413235		232.368	378	222.119	504
		10.5997	364908	119938	263550	0	414657		232.369	252	222.121	252
		10.6068	389099	110336	266080	0	408675		232.371	378	222.122	378
		10.614	402436	107325	272000	24270.3	399858		232.394	252	222.125	252
		10.6211	411265	106369	277609	69447.9	392127		232.624	252	223.093	252
		10.6283	419609	99661.4	285264	99414.3	388619		232.856	252	223.135	378
		10.6354	429053	82120.5	290540	104802	390334		232.88	378	225.053	252
		10.6425	441380	57861.8	293881	85185.8	393966		232.911	252	225.081	252
		10.6497	458308	40198.8	293060	49551	392770		232.937	252	225.085	252
		10.6568	479270	40655.3	289377	14990.6	381638		232.947	252	225.087	504
		10.664	501638	56186.7	289355	0	363414		232.964	504	225.088	378
		10.6711	522210	70280	299857	-4.65661e-10	350434		233.064	378	225.09	756
		10.6782	536324	68262.1	321383	0	356826		233.065	252	225.091	378
		10.6854	537136	49590.2	347545	216848	386186		233.067	378	225.093	756
		10.6925	517742	25191.8	370843	258967	426973		233.07	630	225.096	504
		10.6997	483600	6591.48	387316	292924	461825		233.071	630	225.551	252
		10.7068	452526	4.65661e-10	395346	315469	481214		233.073	378	226.095	378
		10.7139	444369	0	394052	324452	486863		233.075	504	226.099	252
		10.7211	464742	0	381697	320821	483639		233.076	756	226.103	252
		10.7282	494810	206029	356461	308866	472174		233.078	252	227.037	504
		10.7354	511362	242350	320990	292701	451053		233.079	630	227.039	252
		10.7425	502990	268533	285019	275243	424051		233.081	1008	227.127	378
		10.7496	476135	282352	260975	260014	401878		233.082	630	227.128	252
		10.7568	446445	291486	254953	250822	395390		233.084	504	227.13	252
		10.7639	423857	305781	261757	248858	407239		233.085	504	229.088	252
		10.771	407669	329021	269306	251262	430022		233.087	252	229.142	252
		10.7782	393058	355169	282814	253782	452237		233.089	378	230.144	252
		10.7853	379917	378330	275361	255052	466734		233.09	2016	231.073	252
		10.7925	375428	397587	269616	258074	474823		233.092	1512	231.08	252
		10.7996	389374	416139	273428	272911	483203		233.093	3276	231.083	259
		10.8067	427945	436115	285911	295207	497310		233.095	1501	231.085	650
		10.8139	482503	459419	301570	325189	518147		233.096	1008	231.088	896
		10.821	541165	478282	321361	358554	545185		233.098	2520	231.09	385
		10.8281	594553	497107	355251	393578	580346		233.1	3593	231.091	391
		10.8353	641975	523711	410963	432488	627706		233.101	4359	231.093	1178
		10.8424	687779	563882	482650	478752	689786		233.103	4317	231.094	1948
		10.8496	734930	616453	554923	534950	764343		233.104	8328	231.096	4720
		10.8567	782713	675850	617650	601501	843572		233.106	11091	231.097	6438
		10.8638	830636	737051	672300	674372	916375		233.107	14328	231.099	11944
		10.871	876885	796424	723675	745238	973610		233.109	23599	231.101	18580
		10.8781	917440	850336	771762	806419	1.01333e+06		233.11	43788	231.102	17763
		10.8852	962319	895818	814404	854767	1.0414e+06		233.112	94544	231.104	16185
		10.8924	988664	931711	852364	889091	1.06623e+06		233.114	226751	231.105	10411
		10.8995	1.00996e+06	958050	887777	905366	1.09184e+06		233.115	443388	231.107	6171
		10.9067	1.02751e+06	976260	920789	897981	1.116e+06		233.117	600921	231.108	3811
		10.9138	1.04155e+06	990695	950154	867799	1.13497e+06		233.118	529587	231.11	3272
		10.9209	1.05281e+06	1.00591e+06	974526	827116	1.14932e+06		233.12	364245	231.111	1841
		10.9281	1.06171e+06	1.03111e+06	991460	792835	1.16386e+06		233.121	224459	231.113	1688
		10.9352	1.06641e+06	1.04505e+06	998201	774662	1.1822e+06		233.123	137603	231.115	1309
		10.9423	1.06298e+06	1.049e+06	995969	773047	1.20182e+06		233.124	76166	231.116	914
		10.9495	1.04828e+06	1.04045e+06	990915	786549	1.21472e+06		233.126	45247	231.118	918
		10.9566	1.02232e+06	1.02066e+06	988041	813688	1.2125e+06		233.128	35407	231.119	266
		10.9638	988628	993688	985769	846147	1.1912e+06		233.129	27184	231.121	385
		10.9709	953286	964857	978554	866454	1.15284e+06		233.131	20288	231.122	504
		10.978	922391	936848	963696	857335	1.10473e+06		233.132	14956	231.124	510
		10.9852	898078	907261	943550	816643	1.05745e+06		233.134	9878	231.139	252
		10.9923	876336	872094	921073	764981	1.02052e+06		233.135	6238	232.085	252
		10.9994	849495	831798	895138	710578	996978		233.137	5769	232.095	252
		11.0066	810969	792011	862476	675740	981916		233.138	4022	232.096	378
		11.0137	758356	757205	823281	661888	966287		233.14	2695	232.098	378
		11.0209	694451	725555	781083	657464	941890		233.142	1864	232.099	1008
		11.028	627443	692522	737004	648971	904872		233.143	2119	232.101	630
		11.0351	568887	658289	689471	628816	857838		233.145	712	232.103	2142
		11.0423	527070	628304	641713	595669	809608		233.146	1531	232.104	2899
		11.0494	500374	606469	603288	553426	770413		233.148	866	232.106	3151
		11.0566	479404	590657	579352	511024	744233		233.149	252	232.107	3529
		11.0637	456772	575508	562618	477778	725793		233.151	1899	232.109	2142
		11.0708	433177	557837	540756	454579	706422		233.153	825	232.11	1638
		11.078	414365	538821	510023	430785	681945		233.154	3547	232.112	630
		11.0851	404860	521754	478630	392946	654539		233.156	887	232.113	504
		11.0922	404517	507849	457226	338662	629924		233.157	538	232.115	378
		11.0994	409098	494719	448130	283156	613910		233.159	504	232.117	504
		11.1065	414185	479506	444834	250979	608667		233.16	252	232.131	252
		11.1137	419260	462429	440505	257526	611092		233.162	1073	232.166	252
		11.1208	427301	446130	433871	296852	615789		233.163	791	233.01	252
		11.128	440118	432265	426711	347037	618622		233.165	565	233.012	630
		11.1351	454631	420026	419112	385620	617088		233.167	540	233.015	252
		11.1422	463545	407784	408788	399920	610631		233.168	1092	233.016	630
		11.1494	460449	395433	393361	387618	602143		233.173	630	233.086	252
		11.1565	445559	384811	372844	353716	596250		233.182	252	233.104	252
		11.1636	425441	377905	351714	309610	594436		233.335	252	233.105	504
		11.1708	405870	375095	338594	272471	593548		233.341	252	233.107	378
		11.1779	386947	375067	341639	258807	589508		233.346	378	233.108	504
		11.1851	367326	375177	362779	273307	581642		233.352	252	233.11	630
		11.1922	351621	371048	396244	304961	574400		233.354	252	233.113	252
		11.1993	350427	357715	431571	336837	575132		233.355	378	233.114	378
		11.2065	370438	334179	457703	358634	587605		233.357	252	233.122	378
		11.2136	404635	307023	466876	368810	606919		233.358	252	234.005	252
		11.2207	435216	287291	457627	368714	622642		233.36	252	234.041	378
		11.2279	447184	282180	435005	359370	626476		233.382	252	234.046	378
		11.235	436998	289755	407785	343849	615142		233.389	252	234.052	378
		11.2422	408699	301586	384114	329549	588377		233.391	252	234.069	252
		11.2493	366705	309715	367451	324554	549204		233.393	252	234.083	252
		11.2564	315525	311238	355778	329658	506640		233.407	252	235.17	252
		11.2636	264671	308267	347435	335052	473272		233.413	252	235.173	252
		11.2707	229037	305138	344676	326610	456449		233.428	252	235.206	252
		11.2778	220096	307802	351484	294781	452818		233.447	252	236.073	252
		11.285	236289	314839	357649	238820	453385		233.497	378	236.211	252
		11.2921	263721	322922	357246	169986	452637		233.588	252	237.114	252
		11.2993	286056	326103	347719	106720	450120		233.598	252	238.045	252
		11.3064	293337	320440	331600	70147.6	443660		233.634	252	238.073	252
		11.3135	284346	306393	311412	66819.4	425837		233.638	252	238.683	252
		11.3207	264138	289248	288725	87782.9	391559		233.667	252	239.089	252
		11.3278	239588	276406	267206	119495	348318		233.692	252	239.103	252
		11.3349	215381	272237	251346	151684	314315		233.701	252	239.108	252
		11.3421	192011	276419	241381	177219	303733		233.733	252	242.084	378
		11.3492	166637	287867	232772	192672	315226		233.781	252	242.086	252
		11.3564	136931	306737	221594	200440	336378		233.853	252	242.087	630
		11.3635	105499	331249	208697	205858	357170		233.878	378	242.588	252
		11.3706	81072.6	358118	196930	210951	376038		233.915	252	243.03	252
		11.3778	74536.3	388617	184571	212877	394430		233.934	378	243.065	252
		11.3849	90854.3	428517	165198	208593	410316		234.017	252	243.586	252
		11.392	122672	479496	136935	198798	419078		234.028	252	245.079	504
		11.3992	155231	535795	109558	186934	418967		234.043	378	245.081	252
		11.4063	178820	589402	98559.6	174585	414080		234.073	252	245.083	504
		11.4135	195012	632560	111310	160119	411950		234.081	378	245.084	252
		11.4206	209270	660717	139931	141385	417864		234.086	378	245.092	252
		11.4277	221240	674567	168810	119801	430863		234.087	378	245.14	252
		11.4349	224789	681136	197376	102977	445227		234.092	630	245.175	252
		11.442	215352	690292	216455	101720	455056		234.093	504	246.089	252
		11.4491	199088	707771	237233	120504	456688		234.095	378	247.091	252
		11.4563	177082	731866	259088	152034	448739		234.096	1134	247.095	378
		11.4634	161914	758578	276945	171885	432708		234.098	886	247.097	252
		11.4706	157933	768603	287277	167575	413449		234.1	504	247.099	378
		11.4777	160990	758945	289948	141408	396905		234.101	1729	247.103	378
		11.4848	159738	729776	286242	110845	386495		234.103	472	247.163	378
		11.492	143198	687061	277213	92803.9	381626		234.104	1836	247.164	252
		11.4991	109830	638261	263793	88771.5	379049		234.106	599	247.166	252
		11.5063	70239.1	588372	247505	85529.5	375571		234.107	1657	247.169	252
		11.5134	41356.5	538826	230397	69812.5	370558		234.109	1682	248.233	252
		11.5205	36606.1	488690	214483	41062.6	366308		234.111	4181	248.271	504
		11.5277	57349	437064	201277	12123.3	365844		234.112	6924	248.273	504
		11.5348	90731.9	385688	191364	-4.65661e-10	370802		234.114	6928	248.275	630
		11.5419	116946	339590	183884	70867.8	381064		234.115	17073	248.276	252
		11.5491	121352	304518	175693	101408	394400		234.117	33108	248.278	1260
		11.5562	101985	283289	161362	130986	405847		234.118	56417	248.279	882
		11.5634	68161.6	273869	137353	145546	409333		234.12	86334	248.281	1008
		11.5705	33527.8	270159	108586	143658	401248		234.121	76106	248.283	1134
		11.5777	9086.02	264771	87346.9	132810	381950		234.123	58356	248.284	504
		11.5848	-4.65661e-10	251836	81699	122266	354567		234.125	40462	248.286	1008
		11.5919	-4.65661e-10	228901	87218.9	118687	324967		234.126	25712	248.287	1008
		11.5991	0	198706	94054.4	123437	302293		234.128	16040	248.289	1512
		11.6062	57561.1	169296	99728.4	131995	294463		234.129	11986	248.291	630
		11.6133	86507.7	148790	109868	137432	300944		234.131	7955	248.292	1512
		11.6205	107384	136936	127755	135653	313221		234.132	4547	248.294	630
		11.6276	114148	123365	149102	127790	323659		234.134	4885	248.296	882
		11.6348	106120	97051.9	167307	118243	330877		234.135	3757	248.297	378
		11.6419	89097.7	58122.2	178599	110855	336300		234.137	2654	248.299	882
		11.649	72666.9	20007.2	180468	107242	339494		234.139	1944	248.3	882
		11.6562	63856.7	0	168514	108020	338384		234.14	1558	248.302	378
		11.6633	63422.1	0	137710	113326	331693		234.142	1627	248.304	504
		11.6704	68819.5	0	88749.2	120923	319941		234.143	1556	248.305	378
		11.6776	78310	44424	34931.6	125237	305267		234.145	1795	248.307	504
		11.6847	89745.5	83168.1	0	120295	290981		234.146	252	248.308	252
		11.6919	98101.4	109476	0	104262	280269		234.148	378	248.31	252
		11.699	98492.9	120157	0	81559.1	274080		234.15	405	248.312	252
		11.7061	91713.3	116551	-4.65661e-10	61077.2	270088		234.151	531	248.315	504
		11.7133	84214.8	103156	4.65661e-10	51551.6	264121		234.153	378	248.316	252
		11.7204	81181.2	86716.2	6454.77	56861.6	253329		234.157	252	248.32	260
		11.7276	80247.2	73150.2	6535.08	74526.6	239113		234.159	252	248.326	252
		11.7347	73567.8	63665.8	2006.62	98041.1	227418		234.164	252	248.345	378
		11.7418	56747.4	55681.9	0	120133	224413		234.165	658	248.434	252
		11.749	34198.1	48513.1	0	135026	230193		234.17	378	248.857	252
		11.7561	14533.9	45788.2	0	140040	238303		234.178	252	248.893	252
		11.7632	2894.65	50589.5	48934.7	136343	242829		234.185	252	248.899	252
		11.7704	0	59607.8	71045.5	127858	243437		234.229	252	248.904	252
		11.7775	-4.65661e-10	64542.8	85284.6	119066	242182		234.346	252	248.917	252
		11.7846	0	60140.3	86533.2	113153	238731		234.354	252	248.952	252
		11.7918	29176.6	49662.2	75791.6	110619	231373		234.362	252	249.05	252
		11.7989	62483.7	40807.1	59530.1	108416	221701		234.364	378	249.052	252
		11.8061	92030.3	36521	46488.5	100605	216164		234.478	252	249.054	252
		11.8132	109924	31944.3	42732.6	81314.6	220976		234.481	252	249.055	252
		11.8203	111882	21355.2	47538.6	50077.2	235195		234.515	252	249.057	252
		11.8275	97753.8	7117.54	54467.8	16943.4	251293		234.595	252	249.059	378
		11.8346	71222.7	0	57359.3	0	263543		234.704	252	249.06	504
		11.8417	39421.4	0	54664.4	0	273085		234.792	252	249.062	504
		11.8489	12249.3	0	48328	0	283619		234.794	252	249.063	630
		11.856	0	0	40705.9	0	295226		234.933	252	249.065	630
		11.8632	0	4.65661e-10	33344.4	0	304054		234.991	252	249.067	630
		11.8703	31777.7	0	27174.4	0	305879		235.091	252	249.068	252
		11.8774	55667.5	-4.65661e-10	23126.7	0	299444		235.092	252	249.07	756
		11.8846	68877.4	8203.42	22688.9	0	288928		235.094	252	249.071	630
		11.8917	69015.4	8148.26	27584.4	15487.9	283327		235.1	252	249.073	630
		11.8989	60848.4	3902.75	38551.4	18866.1	290075		235.103	256	249.075	1638
		11.906	48256	4.65661e-10	53821	15926.1	307550		235.111	256	249.076	756
		11.9131	31539.6	0	68213.1	11653.7	325483		235.113	512	249.078	1260
		11.9203	12912.2	4891.28	74138.4	7889.59	333942		235.114	508	249.079	504
		11.9274	0	3784.39	65388.7	3211.07	331320		235.116	1027	249.081	630
		11.9345	0	0	42455.9	0	323713		235.117	2043	249.083	1260
		11.9417	0	0	15422.9	0	317685		235.119	3952	249.084	1260
		11.9488	0	4.65661e-10	0	0	313933		235.121	5899	249.086	1898
		11.956	0	0	0	4.65661e-10	308962		235.122	8418	249.088	1134
		11.9631	0	156959	-4.65661e-10	0	305448		235.124	8576	249.089	2401
		11.9702	208431	175593	0	0	320213		235.125	6010	249.091	3200
		11.9774	329845	192986	216631	330358	376931		235.127	5625	249.092	4221
		11.9845	479677	212335	355431	446662	488921		235.128	2432	249.094	4513
		11.9916	672421	236890	534064	589972	651884		235.13	1642	249.096	6170
		11.9988	927201	266695	753785	760888	853660		235.132	1012	249.097	4899
		12.0059	1.25195e+06	297894	1.02427e+06	962448	1.08797e+06		235.133	1267	249.099	7574
		12.0131	1.63169e+06	325552	1.33464e+06	1.20199e+06	1.35936e+06		235.135	1149	249.1	12712
		12.0202	2.03167e+06	348005	1.67978e+06	1.49237e+06	1.67784e+06		235.136	767	249.102	14909
		12.0274	2.41197e+06	368521	2.05242e+06	1.84563e+06	2.04688e+06		235.138	1008	249.104	25385
		12.0345	2.7446e+06	392171	2.44415e+06	2.25518e+06	2.45093e+06		235.139	756	249.105	41370
		12.0416	3.01833e+06	421010	2.84086e+06	2.6818e+06	2.85139e+06		235.141	756	249.107	98632
		12.0488	3.23893e+06	451809	3.22189e+06	3.06669e+06	3.19825e+06		235.142	630	249.108	211866
		12.0559	3.42204e+06	479639	3.56433e+06	3.3677e+06	3.45505e+06		235.146	252	249.11	442090
		12.063	3.579e+06	502609	3.84701e+06	3.58239e+06	3.62136e+06		235.153	252	249.112	568687
		12.0702	3.70265e+06	521310	4.05297e+06	3.7344e+06	3.73072e+06		235.155	252	249.113	458945
		12.0773	3.77031e+06	537195	4.17581e+06	3.84322e+06	3.82204e+06		235.166	252	249.115	291553
		12.0845	3.7665e+06	554221	4.23411e+06	3.91119e+06	3.90955e+06		235.168	378	249.117	168374
		12.0916	3.70028e+06	573805	4.27898e+06	3.93408e+06	3.97644e+06		235.172	252	249.118	105500
		12.0987	3.59629e+06	597586	4.29886e+06	3.91517e+06	3.99309e+06		235.174	252	249.12	61919
		12.1059	3.47375e+06	621105	4.29867e+06	3.86188e+06	3.94154e+06		235.188	252	249.121	37236
		12.113	3.3408e+06	635791	4.25604e+06	3.77449e+06	3.8269e+06		235.241	252	249.123	25726
		12.1201	3.19376e+06	634683	4.16059e+06	3.64379e+06	3.66937e+06		235.366	252	249.125	19651
		12.1273	3.03068e+06	615054	4.01493e+06	3.46408e+06	3.48835e+06		235.673	252	249.126	18949
		12.1344	2.85474e+06	578154	3.82289e+06	3.24851e+06	3.29339e+06		236.068	378	249.128	11041
		12.1416	2.67318e+06	530272	3.58948e+06	3.02649e+06	3.08448e+06		236.073	378	249.129	10377
		12.1487	2.49611e+06	482114	3.32877e+06	2.82451e+06	2.85817e+06		236.122	756	249.131	8960
		12.1558	2.33156e+06	442736	3.06146e+06	2.64453e+06	2.61766e+06		236.123	378	249.133	6664
		12.163	2.17876e+06	413216	2.80245e+06	2.47558e+06	2.37788e+06		236.125	1638	249.134	5416
		12.1701	2.02809e+06	396130	2.55402e+06	2.30478e+06	2.15695e+06		236.126	1008	249.136	4867
		12.1773	1.86934e+06	369998	2.31264e+06	2.1255e+06	1.96331e+06		236.128	756	249.137	2999
		12.1844	1.70186e+06	342180	2.07982e+06	1.93895e+06	1.79396e+06		236.13	630	249.139	1199
		12.1915	1.53325e+06	317418	1.86281e+06	1.75367e+06	1.64172e+06		236.131	378	249.141	2944
		12.1987	1.37251e+06	298450	1.66665e+06	1.58142e+06	1.49936e+06		236.139	252	249.142	811
		12.2058	1.22686e+06	281905	1.49086e+06	1.43076e+06	1.36035e+06		236.167	252	249.144	2540
		12.2129	1.10142e+06	261768	1.33417e+06	1.30141e+06	1.22217e+06		236.354	252	249.146	1066
		12.2201	996206	235327	1.1965e+06	1.18585e+06	1.08952e+06		237.078	252	249.147	2275
		12.2272	922285	204343	1.07437e+06	1.07483e+06	971569		237.111	378	249.149	454
		12.2343	833394	172600	960011	988318	874869		237.13	252	249.15	252
		12.2415	738280	144863	848470	879195	798116		237.149	504	249.152	606
		12.2486	641733	126565	742098	779373	732675		238.148	252	249.154	733
		12.2558	554774	121131	645904	697051	669425		238.553	252	249.155	1834
		12.2629	483477	126880	561790	632044	605864		239.089	252	249.157	1241
		12.27	424285	137845	489208	575899	545760		239.122	252	249.158	609
		12.2772	369742	148384	427947	519700	493080		239.127	252	249.16	378
		12.2843	316880	156510	377667	461700	448896		239.129	252	249.162	252
		12.2914	269104	162893	336358	407405	413426		239.157	252	249.163	504
		12.2986	231150	168349	300980	362415	387728		239.165	504	249.165	616
		12.3057	203949	173120	268875	326319	372379		239.167	252	249.173	252
		12.3129	184711	177219	238840	294665	366014		241.144	252	249.176	252
		12.32	170796	180407	212634	265711	365934		241.179	252	249.179	252
		12.3271	162179	182687	194792	242242	369553		241.181	252	249.184	252
		12.3343	160285	185067	188446	226838	375264		241.182	378	249.307	252
		12.3414	165950	189176	191442	218601	382753		241.184	504	249.315	252
		12.3486	178864	196427	198210	215250	392741		242.573	252	249.365	378
		12.3557	197674	207653	204614	215647	406240		242.574	252	249.368	378
		12.3628	219923	222356	209385	218936	424002		242.576	378	249.373	252
		12.37	242477	237952	212665	223517	446154		242.579	252	249.402	252
		12.3771	262780	251171	215811	228706	471792		243.028	504	249.405	378
		12.3842	280190	260334	222175	235435	499458		243.029	630	249.416	378
		12.3914	296366	265146	235768	242922	528233		243.031	2268	249.426	252
		12.3985	314209	265169	257241	247408	557389		243.032	1638	249.469	252
		12.4057	335514	260653	281508	248992	584786		243.034	1638	249.518	252
		12.4128	358876	255000	302276	257711	606933		243.036	1134	249.526	378
		12.42	379580	254184	319962	285988	621312		243.037	756	249.534	252
		12.4271	391955	262003	342052	333273	628044		243.039	630	249.544	252
		12.4342	393597	276080	373778	381865	629247		243.04	630	249.558	252
		12.4413	388755	289652	410936	409142	627861		243.042	252	249.563	252
		12.4485	386669	297982	442977	403415	627314		243.044	252	249.568	252
		12.4556	394172	302888	461332	371788	630498		243.045	252	249.637	378
		12.4628	408982	310327	464693	336528	637235		243.09	252	249.639	252
		12.4699	420540	323038	458419	321056	643608		243.125	252	249.65	252
		12.4771	418620	336640	450130	333873	645796		243.209	252	249.689	252
		12.4842	403533	344211	445150	364159	644130		243.893	252	249.719	252
		12.4913	388742	343923	444853	393583	641826		244.03	252	249.729	252
		12.4985	390191	340701	448317	412091	640742		244.034	504	249.769	378
		12.5056	411075	341039	454927	422417	640390		244.036	252	249.797	252
		12.5127	439277	348501	464597	432415	640590		244.039	252	249.815	252
		12.5199	459835	363427	475125	445922	643305		244.1	252	249.852	252
		12.527	466848	383277	481332	460251	651271		244.101	252	249.87	252
		12.5342	463728	403343	479093	470547	664790		244.124	252	249.889	378
		12.5413	456536	420723	469810	476225	679823		245.077	252	249.894	252
		12.5484	449364	437076	459109	482506	689654		245.078	252	249.936	252
		12.5556	444230	454431	451166	494509	689227		245.08	378	249.973	378
		12.5627	442344	469631	445402	510445	678532		245.082	252	249.976	252
		12.5699	443480	475657	438185	522110	661883		245.086	252	249.992	252
		12.577	444352	469449	425688	522095	643930		245.102	252	250.06	252
		12.5841	439691	456364	404341	509518	626895		245.133	252	250.065	252
		12.5913	426465	446831	372216	489100	610986		245.134	252	250.066	504
		12.5984	406890	446076	335794	465675	595418		245.136	378	250.07	378
		12.6055	386427	452779	313117	439498	579096		245.139	378	250.074	504
		12.6127	369037	460034	306638	406449	562123		245.142	252	250.078	252
		12.6198	355043	462286	316028	363116	546038		245.15	252	250.079	252
		12.627	342630	458698	328600	312611	531070		245.171	252	250.081	252
		12.6341	329351	450402	333254	266213	514842		245.174	252	250.083	252
		12.6412	312096	437227	326947	238430	496102		245.176	252	250.086	756
		12.6484	288470	417579	311792	236964	478234		245.876	252	250.087	378
		12.6555	260349	390392	290018	255394	466151		245.982	252	250.089	1266
		12.6626	234828	355733	264621	277689	459935		246.186	252	250.091	378
		12.6698	218850	316601	242591	291248	453672		246.285	252	250.092	1134
		12.6769	212625	273902	232044	294017	440929		247.101	252	250.094	252
		12.684	210076	232485	234437	289484	420887		247.104	378	250.095	882
		12.6912	205597	195758	242335	279207	399544		247.109	252	250.097	1567
		12.6983	198496	167104	245294	262201	384557		247.112	252	250.099	2164
		12.7055	190172	149911	235842	238858	377954		247.115	642	250.1	1506
		12.7126	179408	144748	211065	212983	374876		247.117	259	250.102	2772
		12.7197	163261	147907	172986	190319	369847		247.119	532	250.104	3512
		12.7269	142010	154147	129680	175570	361751		247.12	656	250.105	4327
		12.734	120382	158999	93644.5	170032	351941		247.122	525	250.107	6734
		12.7412	103304	158194	74562.7	171458	341029		247.123	795	250.108	11875
		12.7483	92378.1	147933	71469.3	175952	329941		247.125	1044	250.11	17628
		12.7554	86481.5	126938	74182.6	180036	321679		247.127	2642	250.112	37176
		12.7626	83523.9	97434	74342.1	181274	318529		247.128	6934	250.113	72963
		12.7697	80849.6	64284.9	73125.9	177715	317706		247.13	11186	250.115	99129
		12.7768	75842.1	33312.6	76873.5	168182	312638		247.131	17016	250.116	94052
		12.784	67934.8	10170.9	87104.1	154360	299556		247.133	21860	250.118	66049
		12.7911	59684.7	0	96837	141860	280398		247.135	21570	250.12	41108
		12.7983	54561.9	0	96070.9	137083	258090		247.136	13057	250.121	23967
		12.8054	53350.6	51804.3	79486.3	142388	232840		247.138	7317	250.123	20244
		12.8125	53279.7	69796.4	50180.2	154680	206858		247.139	3678	250.125	10327
		12.8197	50806.6	80095.8	19066.5	168155	189372		247.141	3142	250.126	8811
		12.8268	44295.7	83016	0	177191	190659		247.143	2501	250.128	7661
		12.8339	33789.1	86192.5	0	178003	210836		247.144	1969	250.129	5657
		12.8411	20165.1	96276.1	0	171007	238466		247.146	1159	250.131	2981
		12.8482	6500.02	112687	0	161418	260587		247.147	783	250.133	2589
		12.8554	4.65661e-10	128490	-4.65661e-10	156905	272236		247.149	795	250.134	2407
		12.8625	0	136784	0	162199	277180		247.151	392	250.136	2503
		12.8697	0	136854	84064.6	175684	282245		247.152	511	250.137	723
		12.8768	75892.8	135346	105078	192312	292305		247.154	252	250.139	2214
		12.8839	116256	141613	133890	210705	309104		247.155	756	250.141	1058
		12.8911	142359	160081	165423	225840	331185		247.157	675	250.142	1612
		12.8982	150835	185797	192235	235391	353453		247.159	378	250.144	547
		12.9053	148876	207811	212748	232723	369280		247.16	266	250.146	798
		12.9125	148614	217581	230674	215604	374687		247.162	762	250.147	662
		12.9196	160294	214459	248711	192039	368928		247.163	1321	250.149	788
		12.9268	177898	205898	264995	176127	351141		247.165	1731	250.15	252
		12.9339	194569	200191	277747	176680	320793		247.167	2584	250.154	756
		12.941	201764	204571	283881	190363	284351		247.168	1642	250.155	252
		12.9482	197081	221370	282611	206594	258001		247.17	756	250.157	537
		12.9553	184890	247075	275785	218240	257514		247.171	504	250.158	252
		12.9624	172672	274225	267161	226038	283956		247.175	252	250.163	378
		12.9696	165956	295800	260378	234041	322168		247.176	378	250.166	378
		12.9767	165450	308396	255995	244039	353507		247.204	378	250.257	392
		12.9839	168121	312323	250333	254683	367902		247.226	252	250.302	252
		12.991	170722	310017	236915	263030	365091		247.228	378	250.318	252
		12.9981	172694	304404	210233	264751	349392		248.012	252	250.32	252
		13.0053	175788	297666	170897	257431	326613		248.029	252	250.333	378
		13.0124	180462	290717	131355	241148	304717		248.119	252	250.396	378
		13.0196	182991	284368	108936	219390	292736		248.124	378	250.488	252
		13.0267	177026	278661	111136	197852	295302		248.126	504	250.514	252
		13.0338	158264	272296	129405	181375	308971		248.127	252	250.525	378
		13.041	128064	263107	147974	170178	325637		248.129	252	250.538	252
		13.0481	93296.8	249746	158626	160597	338837		248.131	1386	250.544	252
		13.0552	62449.7	235946	162772	147374	346272		248.132	1260	250.549	252
		13.0624	40226.3	218439	164783	131800	347791		248.134	2772	250.575	630
		13.0695	25141.7	203061	166773	103394	342358		248.135	2772	250.583	252
		13.0767	13105.2	193802	168522	74348.9	327721		248.137	3654	250.607	252
		13.0838	3437.08	191083	174374	55870.2	303334		248.139	3528	250.695	252
		13.0909	0	188057	178187	54765.9	272972		248.14	2898	251	756
		13.0981	0	173492	182658	65801.2	243440		248.142	1638	251.002	252
		13.1052	0	140200	183030	76316	220443		248.143	630	251.01	378
		13.1123	13080.6	91845.6	173749	79922.9	205838		248.145	630	251.02	252
		13.1195	24920.1	42439	153362	82771.5	198434		248.147	504	251.044	252
		13.1266	28410.3	8610.96	127049	94660.3	195927		248.15	378	251.059	378
		13.1337	22101.9	0	104436	116779	195433		248.151	378	251.062	252
		13.1409	9901.2	0	93616.2	140406	194479		248.164	252	251.067	252
		13.148	0	0	95540.9	155203	193576		248.167	252	251.084	252
		13.1552	0	0	103502	156030	196147		248.169	378	251.086	630
		13.1623	18470.4	0	108173	143993	204091		248.171	378	251.088	756
		13.1694	28094.2	3530.15	103898	124776	215319		248.172	504	251.089	1008
		13.1766	33436.9	2174.27	91748.3	105584	226928		248.174	252	251.091	378
		13.1837	32054.3	-4.65661e-10	77170.7	90991.8	237929		248.235	252	251.092	252
		13.1909	24970.7	0	64216.1	81685.1	247328		248.254	252	251.094	643
		13.198	14756.7	4.65661e-10	52383.3	77371.5	252899		249.135	504	251.099	258
		13.2051	5027.38	0	39567.8	78489	254317		249.136	504	251.101	640
		13.2123	0	0	26262.4	83713.2	254845		249.138	756	251.105	771
		13.2194	5984.94	0	14720.5	87949.1	256931		249.14	252	251.109	650
		13.2265	10593.7	17705.3	5803.36	84727	257691		249.141	378	251.11	1682
		13.2337	11571.5	26431.4	0	70460.9	251520		249.143	378	251.112	2329
		13.2408	6143.03	28312.6	0	46919.5	236669		249.145	252	251.113	5679
		13.248	0	21473.8	-4.65661e-10	21364.4	217769		249.148	378	251.115	9294
		13.2551	0	9428.55	0	3700.24	202707		249.151	252	251.117	11929
		13.2622	0	0	-4.65661e-10	4.65661e-10	197832		249.153	252	251.118	11479
		13.2694	4.65661e-10	0	0	12388.2	204498		249.183	252	251.12	8123
		13.2765	0	-4.65661e-10	0	19208.8	218122		249.193	252	251.122	6975
		13.2836	1744.94	0	0	17698.1	230588		249.204	252	251.123	3497
		13.2908	0	0	0	8473.63	235553		249.209	252	251.125	2844
		13.2979	0	0	0	0	233523		250.038	252	251.126	1414
		13.3051	0	0	14503.2	0	231953		250.14	252	251.128	1411
		13.3122	4.65661e-10	-4.65661e-10	21626.8	0	239045		250.143	252	251.13	766
		13.3194	4.65661e-10	0	19338.7	0	256709		250.993	252	251.131	388
		13.3265	0	4.65661e-10	11625.9	-4.65661e-10	279358		250.994	252	251.133	776
		13.3336	0	-4.65661e-10	4089.86	0	298876		250.996	504	251.135	504
		13.3408	0	0	0	0	310644		250.998	1134	251.136	756
		13.3479	0	0	0	0	315646		250.999	2142	251.138	504
		13.355	45212.5	0	0	0	317539		251.001	1134	251.139	252
		13.3622	55185.9	0	0	0	318900		251.003	1008	251.141	378
		13.3693	65250.4	40422.2	34406.8	27623	321713		251.004	252	251.144	252
		13.3765	79218.5	69353.1	49407.4	39435.3	329633		251.011	252	251.152	252
		13.3836	94127.2	95020	65230.3	57206.2	344967		251.036	252	251.16	504
		13.3907	103319	107686	78641.2	78664.5	362164		251.043	252	251.18	252
		13.3979	103919	101461	88646.9	100390	368113		251.061	252	251.186	252
		13.405	100322	79538.2	97126.7	116958	352248		251.09	252	251.22	252
		13.4122	99487.4	54246	106326	122243	316952		251.14	252	251.393	252
		13.4193	103274	40020.4	115790	113970	277744		251.158	252	251.591	378
		13.4264	106965	43582.5	122354	95954.5	251967		251.164	252	251.594	756
		13.4336	105494	59840.9	122724	74069.6	245411		251.179	504	251.596	378
		13.4407	99519.3	76970.3	115069	51017.6	249748		251.185	252	251.609	252
		13.4478	94276.7	85358.6	98576.9	27486.7	253036		251.187	378	251.68	252
		13.455	93152.1	82988	73375.9	7662.89	250946		251.205	252	252.088	252
		13.4621	93651.7	74609.4	42849.7	0	246992		252.006	252	252.09	252
		13.4693	89698.3	66230.3	15289.1	0	244175		252.034	252	252.091	378
		13.4764	77765.7	59433	0	0	239240		252.079	630	252.095	378
		13.4835	60938.9	51370.6	0	14482.5	226078		252.081	252	252.104	252
		13.4907	46324.4	40067.5	0	30577.4	203491		252.082	252	252.114	378
		13.4978	38186.6	27360.2	0	34810.1	177240		252.084	630	252.116	756
		13.5049	35158.6	16027.1	0	30500.9	154064		252.086	882	252.117	1512
		13.5121	34793.9	6821.75	0	22247	136027		252.087	1134	252.119	756
		13.5192	37641.8	0	14255.4	13054.3	121466		252.089	3906	252.121	882
		13.5264	44114.8	0	12017.8	4799.86	109582		252.09	3150	252.122	1512
		13.5335	49499.4	-4.65661e-10	4941.9	0	103826		252.092	3276	252.124	378
		13.5406	45946.3	-4.65661e-10	-4.65661e-10	0	111388		252.094	1260	252.126	378
		13.5478	30431.7	4.65661e-10	0	0	137285		252.095	756	252.127	252
		13.5549	10089.2	-4.65661e-10	0	0	177785		252.097	252	252.129	504
		13.562	0	4.65661e-10	-4.65661e-10	0	222627		252.099	252	252.13	252
		13.5692	0	0	0	0	265601		252.102	882	252.134	252
		13.5763	0	155377	0	0	310567		252.103	252	252.145	252
		13.5835	0	203901	0	4.65661e-10	365479		252.107	252	252.302	252
		13.5906	0	261138	0	0	433031		252.108	378	252.982	252
		13.5977	197477	322293	196500	153035	509650		252.11	504	252.992	252
		13.6049	301483	384436	268204	216041	591729		252.588	630	253	504
		13.612	386458	448615	357203	285907	678610		252.59	504	253.005	378
		13.6191	452551	515584	458933	358934	768392		252.592	1008	253.071	252
		13.6263	506173	582280	561145	428289	853771		252.593	882	253.081	252
		13.6334	553942	644280	650545	487463	924452		252.595	378	253.086	252
		13.6406	598325	700064	720070	535092	974004		252.596	252	253.104	252
		13.6477	638284	750555	770427	575702	1.00509e+06		252.992	378	253.12	252
		13.6548	672846	795274	807085	614424	1.02865e+06		252.994	630	253.123	252
		13.662	703174	831856	836439	651774	1.05627e+06		252.996	882	253.136	378
		13.6691	731524	860272	862829	685273	1.09116e+06		252.997	1008	253.18	252
		13.6762	759567	884964	887482	714952	1.12652e+06		252.999	630	254.118	252
		13.6834	787909	910632	931971	743912	1.15312e+06		253.001	504	255.06	252
		13.6905	815520	936653	951818	776096	1.16787e+06		253.091	252	255.1	252
		13.6977	838692	957614	969182	811088	1.17542e+06		253.093	252	255.113	252
		13.7048	852102	969546	983056	846846	1.18335e+06		253.095	504	255.117	378
		13.7119	852952	974113	992638	875633	1.19632e+06		253.098	252	255.118	252
		13.7191	844081	975926	998121	897079	1.21247e+06		253.126	252	255.12	630
		13.7262	831921	976956	999107	911392	1.22435e+06		253.139	252	255.123	252
		13.7334	820893	974338	993967	916440	1.22443e+06		253.14	504	255.125	252
		13.7405	810094	962820	982231	907805	1.21082e+06		253.143	378	256.068	378
		13.7476	794974	939388	965737	884219	1.18704e+06		253.145	252	256.07	1008
		13.7548	771257	906671	946125	851973	1.15716e+06		253.176	252	256.071	630
		13.7619	737983	872333	922359	821373	1.12313e+06		253.178	252	256.073	252
		13.7691	698204	844312	892009	797340	1.08618e+06		253.181	252	256.125	378
		13.7762	664016	825532	855322	774747	1.04817e+06		253.186	252	257.007	252
		13.7833	630545	812035	817221	744642	1.01134e+06		254.091	252	257.072	252
		13.7905	602607	795714	783407	704534	978121		254.106	252	257.074	252
		13.7976	577564	770034	753737	661183	950848		254.177	252	258.032	252
		13.8048	551217	734870	722287	623660	930279		254.971	252	258.075	252
		13.8119	519600	696494	686309	606481	914738		254.974	378	258.078	252
		13.819	482044	662991	652595	585662	901606		255.093	252	258.086	504
		13.8262	443298	639153	631166	564533	888904		255.094	504	258.091	252
		13.8333	410844	624483	623583	538063	874559		255.096	630	259.061	378
		13.8404	388494	614615	620911	505724	855724		255.098	1512	259.064	252
		13.8476	372970	604179	612341	470235	831213		255.099	1764	259.066	252
		13.8547	357062	589220	592663	434502	804186		255.101	1134	259.074	252
		13.8619	335662	568187	562410	400361	779888		255.103	1008	259.078	1512
		13.869	309218	541105	525782	369572	759989		255.107	252	259.079	1512
		13.8761	282339	507712	490150	343650	740625		255.121	252	259.081	1512
		13.8833	259461	467950	463528	321663	716472		255.122	504	259.082	1260
		13.8904	242231	425553	448716	300074	685616		255.125	252	259.084	882
		13.8975	230902	389090	440353	276550	650486		255.152	252	259.086	378
		13.9047	225178	366564	429215	253383	615320		256.038	252	259.089	504
		13.9118	221407	358705	409050	235496	583079		256.101	252	259.115	252
		13.919	212010	357917	379406	223876	553996		256.103	630	259.153	252
		13.9261	191824	353357	343641	211811	526565		257.135	252	259.188	252
		13.9332	164347	338220	305369	189961	500147		257.249	252	259.579	504
		13.9404	138394	314336	267133	156820	476835		257.251	252	259.581	630
		13.9475	117984	289802	231832	123065	460267		258.016	252	259.582	378
		13.9547	98151.9	271364	202262	103227	451630		258.138	252	260.091	252
		13.9618	72463.5	259196	177268	102450	446390		258.141	252	260.092	504
		13.9689	43692.1	248583	151690	113140	436047		259.093	378	260.094	252
		13.9761	24878.4	235661	123457	124388	415599		259.095	252	260.096	630
		13.9832	28057.4	221555	98243.9	131092	390203		259.098	630	260.097	1134
		13.9903	51796.9	210960	84574.6	133079	372223		259.1	630	260.099	882
		13.9975	81053.5	206244	85968.9	130102	370002		259.101	630	260.101	252
		14.0046	99202.4	204110	98517.7	121190	381180		259.103	504	260.104	252
		14.0117	98486	198848	114672	107174	397232		259.116	252	260.586	252
		14.0189	80234	187445	128758	90964	410973		259.149	504	260.593	252
		14.026	50520.3	170874	139080	75198.4	418816		259.15	252	260.595	378
		14.0332	19339.3	152032	145607	60496.2	420077		259.155	378	260.596	378
		14.0403	4.65661e-10	133520	147838	45952.5	416973		259.167	252	260.598	378
		14.0474	-4.65661e-10	116653	146009	30844.1	413746		259.17	252	260.6	378
		14.0546	-4.65661e-10	101290	142675	16116.2	413633		259.192	378	260.603	252
		14.0617	36962.6	86362	141210	4777.86	415930		259.193	378	261.096	252
		14.0688	45247.9	71317.1	142564	0	415353		259.196	252	261.097	504
		14.076	40547.4	57674.5	143751	0	404523		259.599	252	261.099	504
		14.0831	30072.9	48482.6	139991	0	379698		259.604	252	261.101	252
		14.0903	20542.9	45254	129265	49455.9	346425		260.172	252	261.111	252
		14.0974	13625.4	45597.7	115522	60008.4	318077		261.04	882	263.087	252
		14.1045	7978.15	45183.5	106275	67373.4	306103		261.042	378	263.089	378
[truncated: 3,902 more rows]

## Sheet: Fig. S2
	Fig. S2		E245A			R201A			T51A			W300A			Y114A			E245Q			E245D			WT			H243A			W419A
		wavelength (nm)	native	denatured		native	denatured		native	denatured		native	denatured		native	denatured		native	denatured		native	denatured		native	denatured		native	denatured		native	denatured
		800.009	0	0		0	0		-0.00523	0		-0.01376	0		0	0		0	0		0	0		0.0375836	-0.00125614		0.000564603	-0.00603732		-0.00401324	0.00623835
		794.994	0.00104955	0.000659		0.00101	-0.00034		-0.00253	-0.00178		-0.01555	0.001128		-0.00018	0.001905		-0.00025	-0.00122		0.002522	0.001428		0.0366584	-0.00160306		-0.000705492	-0.00707203		-0.00143167	0.00566237
		790.005	-0.0003	0.002125		0.00021	0.004202		-0.0025	0.000905		-0.01586	7.81e-06		-0.00032	0.00254		-0.00125	0.000368		0.001727	0.001157		0.0367947	-0.00202159		-0.000569118	-0.00457267		-0.0027858	0.00687824
		785.005	0.0006	0.00074		-0.00124	0.001577		-0.00198	0.002359		-0.01396	0.001169		-0.00041	0.002356		0.0023	0.000784		0.003196	0.000304		0.0367426	-0.00248919		-0.000778159	-0.00486525		-0.0020556	0.00664053
		779.996	0.001428	0.003729		0.00272	0.003916		-4.77e-05	0.002638		-0.01476	0.004598		-0.00133	0.004789		0.00063	0.00245		0.001393	0.001663		0.0366784	-0.0022067		0.0024869	-0.00150984		0.000332296	0.00674298
		775.012	0.001676	0.003358		0.00382	0.004719		0.001835	0.000822		-0.01187	0.003312		-0.00024	0.003303		-6.8e-05	0.00083		0.003386	-2.6e-05		0.0362256	-0.00237768		0.00151682	-0.00320967		-0.000829939	0.00863534
		769.984	0.003106	0.001442		0.00169	0.004444		-6.69e-05	0.004419		-0.01375	0.00505		0.00029	0.005253		0.002193	0.003694		0.002924	0.000892		0.0365579	-0.00241836		-0.000787927	-0.00257911		-0.000769322	0.00822788
		765.016	0.003289	0.004496		0.00334	0.00733		0.001457	0.007921		-0.01155	0.005636		0.00227	0.006584		0.001911	0.004129		0.004229	0.002257		0.0362459	-0.00261827		0.00157722	-0.00154456		-0.000962977	0.00906203
		760.004	0.002805	0.002501		0.00137	0.005249		0.000361	0.005282		-0.01431	0.005426		0.00238	0.00443		0.001993	0.004693		0.002291	0.000799		0.0361384	-0.00265692		0.00126121	-0.00425647		-0.0016177	0.00813361
		754.983	0.001622	0.002164		0.00167	0.004804		5.24481e-05	0.004147		-0.01223	0.007701		-0.00123	0.003369		-6.8e-05	0.002181		0.001813	0.000651		0.0361425	-0.00276759		-0.00134471	-0.0032496		-0.0012025	0.00742761
		749.988	-0.00079	0.000578		-0.0011	0.004071		-0.00255	0.002349		-0.01404	0.004469		-0.00256	0.002784		-0.00109	0.001006		0.000426	-0.00061		0.0362233	-0.00295773		-0.00195403	-0.00555977		-0.00294786	0.00680571
		744.985	-0.00107	0.000725		-0.00077	0.001831		-0.00481	0.00429		-0.01619	0.001695		-0.00439	0.000756		-0.00308	-0.00192		-0.00173	-0.00326		0.0361497	-0.00279207		-0.00352217	-0.00788375		-0.00416085	0.00299623
		740.007	-0.00363	-0.00224		-0.00453	0.00029		-0.00557	-0.00034		-0.01857	0.001817		-0.00672	-0.00172		-0.00517	-0.0028		-0.00391	-0.00593		0.0360072	-0.00296971		-0.00662525	-0.00998392		-0.00765348	0.00251383
		734.986	-0.00741	-0.0063		-0.0078	-0.00319		-0.00938	-0.00499		-0.02262	0.000154		-0.01071	-0.00545		-0.00824	-0.00586		-0.0089	-0.00949		0.0362127	-0.00315838		-0.00999085	-0.0143222		-0.0103317	-0.00167511
		729.991	-0.01261	-0.01115		-0.01338	-0.00851		-0.01395	-0.00889		-0.02623	-0.0064		-0.0155	-0.0113		-0.01475	-0.01043		-0.01334	-0.0144		0.036192	-0.003071		-0.015719	-0.0190049		-0.0144588	-0.00678772
		724.988	-0.01695	-0.01663		-0.01837	-0.01234		-0.01907	-0.01606		-0.0303	-0.01239		-0.02041	-0.01439		-0.01833	-0.01711		-0.01871	-0.01909		0.0359687	-0.0033745		-0.0212832	-0.0239087		-0.0193561	-0.0113117
		720.012	-0.02035	-0.01992		-0.02148	-0.01544		-0.02235	-0.01665		-0.03396	-0.01482		-0.02434	-0.0178		-0.02195	-0.02036		-0.0202	-0.02314		0.035965	-0.00346367		-0.0241508	-0.0269917		-0.0225037	-0.0146193
		714.992	-0.02236	-0.02132		-0.02311	-0.01659		-0.02435	-0.01679		-0.03518	-0.0161		-0.02566	-0.01969		-0.02361	-0.02171		-0.02238	-0.0245		0.0361166	-0.00346229		-0.0263038	-0.0282032		-0.0238652	-0.015817
		709.999	-0.02073	-0.02191		-0.0214	-0.01555		-0.02174	-0.01492		-0.03362	-0.01533		-0.02567	-0.02062		-0.02259	-0.02127		-0.02153	-0.02686		0.0359943	-0.00362045		-0.0269232	-0.0311627		-0.0263098	-0.0171345
		704.998	-0.01673	-0.0161		-0.01866	-0.01128		-0.0181	-0.01081		-0.03037	-0.0085		-0.02077	-0.0146		-0.01864	-0.01657		-0.01916	-0.01976		0.0358398	-0.00339289		-0.0229077	-0.0237906		-0.0199527	-0.0109381
		699.989	-0.01497	-0.01397		-0.01581	-0.01038		-0.01851	-0.01551		-0.02809	-0.01073		-0.01826	-0.01272		-0.01602	-0.01443		-0.01504	-0.01678		0.0360075	-0.00376259		-0.0195488	-0.0223781		-0.0166484	-0.00864087
		695.007	-0.00892	-0.00837		-0.01082	-0.00353		-0.01223	-0.00461		-0.02213	-0.0022		-0.01311	-0.00701		-0.01093	-0.00955		-0.01073	-0.0123		0.0358675	-0.00368539		-0.0145875	-0.015758		-0.0105099	-0.0036627
		690.018	-0.00573	-0.00352		-0.00663	0.000487		-0.00574	3.31e-05		-0.01825	0.002038		-0.00781	-0.00234		-0.00711	-0.0047		-0.00675	-0.00876		0.0359121	-0.0037416		-0.0113871	-0.0109148		-0.00573863	-0.000243622
		684.985	-0.00246	0.000216		-0.00381	0.004396		-0.00249	0		-0.01503	0.004872		-0.00673	0.000235		-0.00284	-0.00223		-0.0033	-0.0045		0.0358956	-0.00372399		-0.00790963	-0.00799121		-0.00353249	0.00414697
		680.016	-0.00101	-0.0002		-0.00145	0.006032		-0.00034	0.002658		-0.01284	0.009147		-0.0045	0.00151		-0.00167	-0.00136		-0.0012	-0.00307		0.0357906	-0.00397446		-0.00574599	-0.00688353		-0.00233551	0.00487375
		675.003	0.001801	0.003832		-0.00053	0.009232		0.001457	0.008275		-0.00938	0.010701		-0.00127	0.003919		7.01e-05	0.001565		0.000658	-0.00065		0.036064	-0.00384558		-0.00411049	-0.00503529		0.000436294	0.0078577
		669.982	0.004403	0.007142		0.00277	0.012489		0.001951	0.005897		-0.00828	0.010462		0.00064	0.006907		0.002416	0.003765		0.001769	0.001193		0.0356539	-0.00394281		-0.00152088	-0.00216997		0.00206361	0.0102381
		664.99	0.004792	0.007129		0.00271	0.011487		0.003257	0.007865		-0.00713	0.013556		2e-05	0.006496		0.003715	0.004177		0.002976	0.00103		0.0359667	-0.00400473		-0.00118933	-0.00230992		0.00354442	0.01131
		659.991	0.003917	0.005272		0.0017	0.01117		0.004086	0.008039		-0.00796	0.010615		-0.00159	0.004872		0.002163	0.002551		0.000988	0.000147		0.0357853	-0.0042943		-0.00277577	-0.00373113		0.00358774	0.0108942
		654.984	0.006181	0.00904		0.004075	0.013806		0.006922	0.014023		-0.00478	0.01857		0.00174	0.009038		0.003027	0.005151		0.004599	0.001939		0.0357984	-0.00405633		-0.00107976	-0.00138894		0.00518029	0.011906
		650.007	0.005966	0.008678		0.00354	0.014637		0.007311	0.013238		-0.00454	0.016948		0.00151	0.007779		0.003449	0.004712		0.0041	0.001422		0.0358191	-0.00435581		-0.00142124	-0.0014199		0.00706535	0.0140076
		644.985	0.007844	0.009788		0.005103	0.018391		0.009373	0.012998		-0.00139	0.017642		0.00141	0.008749		0.005139	0.005256		0.004545	0.002403		0.0360017	-0.00423073		-0.00114586	-0.00158268		0.00774482	0.013711
		639.993	0.008539	0.010318		0.006172	0.01715		0.009582	0.01451		-0.00154	0.018057		0.00174	0.008529		0.005192	0.005666		0.004142	0.002792		0.0360601	-0.00389335		-0.00066993	-0.000445735		0.00788129	0.0141122
		634.994	0.007731	0.010356		0.005439	0.017428		0.010531	0.013355		-0.00114	0.019075		0.0018	0.009951		0.005411	0.005205		0.004713	0.003061		0.0363421	-0.00397764		0.00025614	0.000267355		0.00724461	0.0133634
		629.987	0.009307	0.012097		0.006692	0.019623		0.013612	0.019239		0.000859	0.021148		0.00212	0.010276		0.006235	0.00646		0.006318	0.003886		0.0361675	-0.00391028		0.00114523	0.00135019		0.00845706	0.0161132
		625.011	0.009191	0.012309		0.006388	0.020447		0.013521	0.016118		0.000684	0.020282		0.00271	0.010068		0.007645	0.007061		0.005887	0.003993		0.0360394	-0.00417274		0.00121103	0.000973082		0.0108793	0.0160011
		619.991	0.010155	0.012699		0.007054	0.022067		0.01471	0.021037		0.001957	0.024346		0.003541	0.011022		0.007082	0.00797		0.007322	0.00437		0.0361596	-0.00412967		0.00236539	0.00142272		0.0113769	0.0164922
		615	0.011586	0.013885		0.008662	0.022974		0.014329	0.019126		0.001608	0.02299		0.003542	0.011845		0.007466	0.008366		0.007221	0.004121		0.035822	-0.00442593		0.00260095	0.00254083		0.0103713	0.016758
		610.004	0.010323	0.013498		0.007115	0.021603		0.015759	0.016012		0.001583	0.019411		0.00348	0.010452		0.008058	0.00691		0.006951	0.003731		0.0361192	-0.00444407		0.000269116	0.00224355		0.0117222	0.0167085
		605	0.010107	0.012993		0.007054	0.021562		0.015487	0.018525		0.004451	0.02362		0.00324	0.010621		0.008473	0.007928		0.007299	0.003824		0.0358754	-0.00446436		0.00214442	0.0019491		0.0127649	0.0174752
		599.99	0.011571	0.015359		0.008876	0.025		0.017436	0.023681		0.006347	0.02716		0.004993	0.013085		0.01014	0.009911		0.008305	0.004878		0.0360649	-0.00458901		0.00354483	0.00212746		0.0139424	0.0193723
		595.01	0.012181	0.014215		0.008979	0.024659		0.018408	0.021908		0.005082	0.028213		0.004825	0.011929		0.009549	0.009102		0.008873	0.003469		0.0360112	-0.00457457		0.00239749	0.0017435		0.01178	0.019201
		589.986	0.011868	0.015263		0.009291	0.026033		0.018556	0.022314		0.00648	0.027139		0.004161	0.011755		0.010909	0.008391		0.008312	0.004057		0.0359352	-0.00467538		0.00165725	0.00193873		0.0137488	0.020123
		584.994	0.012907	0.015799		0.009345	0.027455		0.019085	0.021149		0.007478	0.027472		0.004643	0.013402		0.010889	0.009646		0.009151	0.004119		0.0360748	-0.00484073		0.00362361	0.00264059		0.0152537	0.0209156
		579.995	0.012909	0.015229		0.009243	0.026099		0.019597	0.023024		0.005283	0.030862		0.004359	0.012695		0.010652	0.009028		0.008558	0.003931		0.035767	-0.00497786		0.00295422	0.00221849		0.013354	0.0199862
		574.99	0.0119	0.015113		0.008388	0.026869		0.018952	0.023227		0.004705	0.02658		0.00314	0.011118		0.009919	0.00859		0.007099	0.002826		0.0359277	-0.00481579		0.00276655	0.000668865		0.0145026	0.0191808
		570.016	0.010637	0.013536		0.006965	0.026415		0.018339	0.018095		0.00299	0.023542		0.0029	0.010693		0.009325	0.006624		0.006087	0.0018		0.0359397	-0.00503856		0.00159286	0.000798202		0.0141124	0.0185471
		564.998	0.010093	0.013789		0.007286	0.026654		0.019754	0.020013		0.002346	0.025537		0.00166	0.010333		0.009293	0.005914		0.006564	0.000462		0.0356196	-0.00514868		0.00130324	-0.00181593		0.0150119	0.0188579
		560.012	0.007193	0.002007		0.00529	0.023912		0.012272	-0.0016		-0.00372	0.022634		-0.00458	-0.00094		0.004262	-0.00848		-0.00472	-0.00851		0.0358497	-0.00516755		-0.0137045	-0.0124064		0.00108068	0.00796813
		554.982	0.007124	0.010825		0.004272	0.025223		0.018506	0.01499		-0.00073	0.025045		-0.00137	0.007614		0.007114	0.003251		0.002565	-0.00296		0.0355706	-0.00525252		-0.00228272	-0.0036491		0.0109915	0.0171912
		549.984	0.005646	0.010385		0.0033	0.024009		0.017453	0.01557		-0.00089	0.023948		-0.00402	0.006348		0.0061	0.000783		0.000686	-0.00476		0.0356076	-0.00539336		-0.00390669	-0.00561701		0.00937896	0.015162
		545.018	0.002958	0.006355		0.0003	0.020914		0.015296	0.010933		-0.00574	0.0179		-0.006	0.003556		0.003595	-0.00231		-0.00162	-0.0081		0.0357307	-0.00528035		-0.00593412	-0.0091707		0.00744586	0.0127
		540.008	0.001743	0.005228		-0.00082	0.019837		0.015359	0.00676		-0.00627	0.016655		-0.00765	0.000465		0.00369	-0.00426		-0.00272	-0.00951		0.0358375	-0.00533804		-0.0064668	-0.0107878		0.0056224	0.0124581
		534.993	0.001893	0.005313		-0.00077	0.020808		0.015573	0.009556		-0.0062	0.013134		-0.00832	0.000817		0.00492	-0.00414		-0.00279	-0.00996		0.0355093	-0.00548166		-0.00638268	-0.010572		0.00683388	0.0126087
		530.009	0.003602	0.006946		0.00097	0.022815		0.018245	0.006946		-0.00482	0.014699		-0.00652	0.002475		0.008452	-0.00294		-0.00127	-0.00897		0.0356929	-0.00548008		-0.00464193	-0.00982735		0.00705285	0.0136557
		524.982	0.007184	0.010104		0.005069	0.026544		0.026621	0.015242		-0.00046	0.024233		-0.00295	0.004772		0.013319	0.001261		0.003652	-0.00564		0.0356919	-0.00529042		0.0013417	-0.00703337		0.0122065	0.0196309
		519.988	0.012169	0.01558		0.010898	0.033842		0.032314	0.02315		0.00627	0.026658		0.00188	0.009963		0.021056	0.007835		0.008361	-0.00123		0.0358168	-0.00580494		0.00695928	-0.000717174		0.0172714	0.0260568
		514.988	0.017328	0.021013		0.016629	0.040116		0.042029	0.028983		0.011944	0.034743		0.007817	0.015482		0.030014	0.013352		0.014316	0.003927		0.0355498	-0.00566245		0.0150646	0.00460773		0.0246125	0.0336808
		509.982	0.024203	0.027267		0.023095	0.050197		0.054089	0.038255		0.020011	0.041094		0.014704	0.021116		0.041016	0.023736		0.020652	0.010569		0.0355978	-0.00593744		0.0256406	0.0126798		0.0333412	0.0440477
		505.01	0.031912	0.035066		0.031851	0.062452		0.068751	0.044847		0.031904	0.052522		0.02333	0.029819		0.055692	0.039325		0.028882	0.021026		0.0355014	-0.00586527		0.0373094	0.0260041		0.0465794	0.0549448
		499.993	0.040705	0.044783		0.042281	0.078692		0.085866	0.057533		0.045986	0.058872		0.032259	0.040054		0.073629	0.06047		0.039401	0.034207		0.0355983	-0.00578487		0.0527977	0.0424701		0.0605368	0.0703973
		495.01	0.051607	0.055648		0.054502	0.100263		0.108255	0.079433		0.06434	0.071624		0.043177	0.053013		0.095939	0.08822		0.052318	0.050671		0.0356427	-0.00607811		0.0720121	0.064718		0.0808694	0.0883356
		489.984	0.061486	0.067391		0.068389	0.122907		0.129248	0.08848		0.082235	0.082388		0.053961	0.066889		0.118004	0.118537		0.065002	0.068538		0.0354695	-0.005855		0.0915441	0.089473		0.10306	0.104894
		484.99	0.070818	0.079586		0.08257	0.146809		0.149378	0.113886		0.100754	0.093513		0.063661	0.081186		0.137943	0.150409		0.077296	0.087741		0.0355163	-0.0061189		0.108346	0.115014		0.125411	0.12187
		479.992	0.078379	0.09182		0.095773	0.168933		0.166357	0.134403		0.115729	0.113685		0.071551	0.09402		0.153083	0.178037		0.087635	0.104192		0.0355312	-0.00624395		0.122452	0.13669		0.146581	0.135406
		474.988	0.083812	0.101653		0.106173	0.186606		0.178494	0.141803		0.126782	0.12276		0.077365	0.105173		0.164369	0.200069		0.094673	0.116719		0.0357639	-0.00616974		0.131702	0.154395		0.161274	0.145897
		470.018	0.089988	0.110537		0.114985	0.200266		0.191965	0.160618		0.13726	0.13896		0.083247	0.114738		0.174555	0.218666		0.102187	0.128636		0.0356399	-0.00630676		0.141182	0.168744		0.177208	0.154851
		465.005	0.096375	0.119139		0.123116	0.213525		0.199403	0.171174		0.146157	0.144048		0.088893	0.122733		0.183592	0.232531		0.108216	0.138536		0.0356572	-0.00632309		0.14794	0.180548		0.188618	0.163791
		459.987	0.102443	0.126396		0.129589	0.223788		0.209846	0.177279		0.157575	0.148231		0.093963	0.129478		0.192396	0.2444		0.114178	0.146536		0.0355719	-0.00629845		0.156176	0.190576		0.199637	0.171264
		455.002	0.10822	0.133412		0.136257	0.235424		0.219411	0.182852		0.168897	0.155496		0.098676	0.136743		0.199851	0.256368		0.120323	0.154205		0.035822	-0.0063961		0.162412	0.200574		0.20978	0.179447
		450.013	0.111821	0.139322		0.140349	0.241896		0.226497	0.195481		0.178032	0.160403		0.101114	0.142353		0.202543	0.26255		0.123104	0.158638		0.0356198	-0.00654514		0.163491	0.205333		0.21642	0.184425
		444.981	0.113547	0.140973		0.141877	0.243252		0.227768			0.183994	0.161754		0.100378	0.142538		0.200595	0.261433		0.123779	0.158684		0.0356927	-0.00653616		0.161306	0.204817		0.218254	0.183672
		439.983	0.114707	0.142067		0.140941	0.241794		0.226909	0.194362		0.188195	0.162908		0.099013	0.141286		0.196291	0.256061		0.122332	0.15627		0.0358538	-0.00658288		0.156319	0.200368		0.216417	0.182017
		435.019	0.115357	0.140452		0.137572	0.23627		0.227263	0.18595		0.191405	0.160083		0.095924	0.136879		0.190691	0.24413		0.119398	0.149227		0.0358513	-0.00646966		0.148397	0.191104		0.209869	0.178825
		430.012	0.117601	0.137951		0.133538	0.230517		0.230609	0.176556		0.196179	0.151973		0.093247	0.131941		0.185995	0.231622		0.11862	0.142111		0.0354911	-0.00670514		0.141518	0.180947		0.203314	0.176478
		425	0.120642	0.136235		0.129766	0.224194		0.237337	0.170145		0.203606	0.151235		0.09009	0.127655		0.181141	0.219383		0.117442	0.135565		0.0358479	-0.00684393		0.134378	0.170543		0.196839	0.173762
		419.984	0.124048	0.13465		0.12569	0.218002		0.24548	0.164063		0.211596	0.147145		0.088097	0.123109		0.177387	0.20605		0.11694	0.12853		0.0357121	-0.00673323		0.125775	0.160676		0.192235	0.171587
		415.003	0.127088	0.133674		0.121385	0.212854		0.253867	0.162845		0.220486			0.085306	0.119064		0.173176	0.195282		0.115716	0.12232		0.0357348	-0.00675245		0.118447	0.151599		0.185711	0.168993
		410.017	0.128758	0.133556		0.115779	0.207453		0.258375	0.158078		0.22335	0.145274		0.082248	0.115317		0.169267	0.183987		0.113991	0.116158		0.0356501	-0.00680719		0.110646	0.142826		0.18063	0.165131
		404.989	0.127796	0.132422		0.110499	0.205615		0.254586	0.153276		0.219444			0.079474	0.113412		0.166748	0.176827		0.112097	0.112546		0.0357904	-0.00683828		0.104887	0.137125		0.177917	0.160161
		399.995	0.127674	0.136009		0.108041	0.2111		0.250002	0.160215		0.218033	0.14646		0.078896	0.115876		0.168068	0.180489		0.111897	0.11356		0.0357425	-0.00676142		0.104951	0.139961		0.182651	0.159813
		394.997	0.128073	0.140503		0.107337	0.220302		0.246288	0.165102		0.219726			0.081536	0.120702		0.175844	0.190072		0.113561	0.119121		0.0357753	-0.0068606		0.109259	0.147654		0.191059	0.1622
		389.995	0.132722	0.150196		0.115271	0.236763		0.253035	0.172686		0.228482	0.157796		0.089965	0.12969		0.191307	0.204974		0.120427	0.129322		0.0357488	-0.00701595		0.125652	0.161238		0.206062	0.175051
		384.99	0.140242	0.161909		0.130195	0.255		0.268251	0.189867		0.240268	0.169352		0.101259	0.140521		0.209396	0.226707		0.132871	0.14306		0.0355452	-0.00734817		0.147203	0.176817		0.222805	0.191282
		380.019	0.146457	0.171508		0.145608	0.271053		0.278924	0.202955		0.247532	0.180383		0.111899	0.15097		0.224437	0.243429		0.14219	0.154022		0.0357605	-0.00707759		0.164817	0.189352		0.238029	0.206173
		375.005	0.148821	0.179971		0.156119	0.28294		0.281631	0.20907		0.247786	0.186269		0.116698	0.157435		0.228855	0.252201		0.146311	0.16031		0.0357916	-0.00715021		0.171319	0.197184		0.24812	0.21178
		369.988	0.149523	0.18783		0.158444	0.291817		0.279194			0.245505	0.192791		0.116769	0.162678		0.226855	0.257082		0.147141	0.165117		0.0357222	-0.0069432		0.170709	0.201078		0.255306	0.211442
		365.006	0.146864	0.192749		0.155854	0.293399		0.273087	0.21303		0.241892	0.190066		0.11474	0.165587		0.217851	0.254519		0.143434	0.164306		0.0357594	-0.00736227		0.164585	0.200339		0.258456	0.207207
		359.982	0.143951	0.195706		0.150595	0.293186		0.262112			0.234267	0.190789		0.110809	0.16314		0.208698	0.247745		0.139033	0.162376		0.0358263	-0.00685214		0.156421	0.194374		0.259452	0.19952
		354.993	0.141118	0.199733		0.145613	0.29509		0.256619	0.213102		0.230014	0.193407		0.106754	0.16327		0.197318	0.239808		0.134846	0.159723		0.0358996	-0.0075554		0.148221	0.189533		0.259299	0.192428
		350	0.139218	0.204984		0.138989	0.296228		0.24601	0.216064		0.223413			0.102749	0.163368		0.185025	0.230433		0.129804	0.155948		0.0358169	-0.00746131		0.137567	0.182448		0.257884	0.183511
		345.004	0.134447	0.205796		0.12951	0.29212		0.234456			0.219443			0.096881	0.160681		0.172257	0.217541		0.123361	0.150057		0.0360547	-0.00740665		0.125495	0.172898		0.254979	0.173987
		340.004	0.133148	0.21182		0.122287	0.293672		0.228218	0.213413		0.218887			0.093777	0.161678		0.162839	0.209544		0.119157	0.146538		0.0360305	-0.00710056		0.11724	0.165208		0.255201	0.166818
		335.001	0.130687	0.215757		0.114365	0.292458		0.217811	0.203507		0.215414	0.193969		0.089499	0.160296		0.152261	0.198664		0.114306	0.141643		0.0359122	-0.00786107		0.107074	0.158156		0.253144	0.158559
		329.995	0.131364	0.221702		0.108236	0.296636		0.210846	0.20597		0.217167	0.199538		0.087652	0.161711		0.144652	0.190993		0.11169	0.138262		0.0358718	-0.00760266		0.101034	0.151432		0.253767	0.154592
		324.986	0.131489	0.227166		0.10402	0.296816		0.20708			0.218735			0.087019	0.162567		0.140346	0.181988		0.109106	0.133366		0.0358359	-0.0074977		0.0949616	0.14515		0.2559	0.150981
		320.012	0.136659	0.237804		0.104979	0.305529		0.208622			0.224628	0.19851		0.090726	0.167629		0.142234	0.179133		0.111405	0.133986		0.0360589	-0.00759335		0.0958395	0.144885		0.262364	0.152939
		314.997	0.144532	0.250017		0.109645	0.316235		0.216298	0.208963		0.236553			0.096085	0.17397		0.149563	0.177802		0.117557	0.136016		0.0360425	-0.00774025		0.0992993	0.145219		0.271523	0.158837
		310.017	0.161695	0.269086		0.123824	0.335238		0.242904			0.267209			0.109673	0.184899		0.169545	0.183726		0.132934	0.143188		0.0359458	-0.00764433		0.114756	0.150241		0.287892	0.177727
		304.995	0.199518	0.296692		0.157773	0.366626		0.318366	0.208752		0.347148	0.233013		0.13801	0.20091		0.218814	0.197856		0.168038	0.154932		0.0358836	-0.00804209		0.153202	0.160087		0.313324	0.220073
		300.009	0.302857	0.347332		0.250185	0.429598		0.553418	0.229637		0.598697	0.262153		0.212547	0.229337		0.369113	0.22871		0.273245	0.180109		0.0360323	-0.00811552		0.252639	0.18126		0.360579	0.335314
		294.981	0.554499	0.44607		0.479646	0.555552		1.12029	0.286455		1.18023	0.334707		0.40482	0.291809		0.702329	0.307283		0.515471	0.23389		0.0359952	-0.00812213		0.526629	0.231977		0.456475	0.60768
		289.99	0.958111	0.628258		0.88178	0.783121		2.15331	0.416764		2.29455			0.708898	0.408407		1.29984	0.460389		0.93837	0.347563		0.0359283	-0.00823974		0.959915	0.345743		0.638321	1.0818
		284.995	1.30484	0.840512		1.16132	1.02168		2.98251	0.607543		3.05696	0.744915		0.95502	0.559197		1.7384	0.682506		1.25402	0.503177		0.0360058	-0.00828668		1.26108	0.502178		0.840304	1.46078
		279.998	1.53066	1.00711		1.38692	1.227		3.41486	0.776083		3.34131	1.00493		1.13895	0.710135		2.01461	0.887848		1.46401	0.642508		0.0359473	-0.00824396		1.50619	0.664378		1.04259	1.71588
		274.998	1.60276	1.12196		1.48288	1.37291		3.65076	0.928529		3.45485	1.25679		1.22337	0.821856		2.11558	1.05615		1.51554	0.745275		0.0358599	-0.00845431		1.61305	0.797325		1.18284	1.81592
		269.996	1.58729	1.20904		1.52082	1.50184		3.35242	1.04723		3.56828	1.4881		1.25313	0.924034		2.08498	1.2143		1.48155	0.838599		0.0358282	-0.00861808		1.64787	0.931819		1.30836	1.83077
		264.991	1.4815	1.24614		1.44416	1.56104		3.06842	1.11533		3.62402	1.66263		1.18708	0.978016		1.93295	1.28398		1.35468	0.873968		0.0358156	-0.00848559		1.54513	0.992213		1.37094	1.7144
		259.983	1.32615	1.23808		1.29044	1.5353		2.71428	1.12301		3.30796	1.72839		1.07583	0.976276		1.67489	1.24944		1.16403	0.849467		0.0359922	-0.00872054		1.35225	0.967261		1.36289	1.51109
		255.012	1.16828	1.21007		1.11604	1.47297		2.2977	1.04435		2.95078	1.68487		0.950168	0.94408		1.40763	1.15942		0.98408	0.797808		0.0361277	-0.00886671		1.13733	0.898621		1.31913	1.30937
		249.999	1.07793	1.19703		0.994619	1.42319		2.06104			2.69261	1.55126		0.860591	0.905944		1.24902	1.0639		0.889174	0.747991		0.0360987	-0.008745		0.990637	0.81631		1.28096	1.18393
		244.984	1.17265	1.26253		1.03243	1.45961		2.27427			2.86021	1.42065		0.903185	0.90861		1.35423	1.03701		0.991827	0.761747		0.0361813	-0.00898838		1.02619	0.771548		1.32001	1.27784
		240.006	1.76821	1.56265		1.53167	1.74782		3.47875	1.04819		3.68576	1.39615		1.29378	1.05133		2.22002	1.21396		1.6606	0.934983		0.0363204	-0.00892362		1.58296	0.841626		1.57697	1.98683
		234.986	3.37824	2.39344		2.94104	2.65991		3.52616	1.63514		4.20553	1.74561		2.5643	1.51535		3.52358	1.85848		3.45231	1.48448		0.036141	-0.00904365		3.09154	1.11927		2.31037	3.34204
		230.004	3.43199	3.50492		3.51116	9.97364		3.48477	2.66053		3.7058	2.71203		3.36964	2.50149		3.92384	3.03963		3.93082	2.51396		0.0363052	-0.00909395		4.17572	1.7055		3.42036	3.84714
		225.019	2.33281	2.8879		2.11702	2.91851		2.84625	2.74747		2.60752	2.22342		2.31307	9.97949		2.90099	2.83837		2.5498	2.57087		0.0362635	-0.00913192		2.64529	2.49188		10	10
		219.992	3.44985	3.68566		3.50604	3.78784		4.34408			4.2888	9.94528		3.46273	3.66441		3.66765	3.75728		3.59313	3.62914		0.0364493	-0.00893615		3.46387	3.28762		3.65204	3.56486
		215.003	3.39322	9.98883		3.13719	3.89246		3.75975	3.95807		3.79705	9.94528		3.07673	3.31918		4.13808	3.49709		3.37625	4.02222		0.0363944	-0.00889248		3.61527	3.64618		10	3.91711
		210.012	3.40526	3.56008		3.30569	3.30611		10			3.63406	4.13173		3.43757	3.42561		3.50279	3.62185		3.94516	3.79406		0.0363091	-0.00911945		3.64851	3.70907		3.7627	3.74566
		205.019	3.54852	3.62651		3.55213	3.58912		3.84903	3.61752		10	3.72053		3.4882	3.54814		3.54584	4.02987		4.27783	4.04363		0.0363914	-0.0093802		3.72693	3.70178		4.28094	3.50763
		199.984	3.52165	3.42332		3.36499	9.97364		3.68287	3.48392		3.60673	3.87569		3.55618	3.43093		3.65507	3.57206		3.37997	3.43864		0.0365798	-0.00945326		3.50118	3.87918		3.84322	3.88315
																														1	1
																														100	100
																														225	225
																								0	0

## Sheet: Fig. S3
	Fig. S3A
		sorbicillin	slope 1	slope 2	slope 3	kobs 1	kobs 2	kobs 3	average
		0	0	0	0	0	0	0	0
		1	0.96	1.08	0.64	1.46379	1.64677	0.975863	1.36214
		2	1.02	1.2	1.06	1.55528	1.82974	1.61627	1.6671
		4	1.495	1.45	1.75	2.27955	2.21094	2.66837	2.38629
		10	1.8	1.925	1.55	2.74461	2.93521	2.36342	2.68108
		20	2.27	1.935	2.05	3.46126	2.95046	3.12581	3.17918
		40	2.339	2.055	1.75	3.56647	3.13343	2.66837	3.12276
	Fig. S3B
		NADH (uM)	slope 1	slope 2	slope 3	kobs 1	kobs 2	kobs 3	average
		0	0	0	0	0	0	0	0
		10	0.026	0.028	0.023	0.696677	0.750268	0.616292	0.687746
		25	0.043	0.048	0.051	1.1522	1.28617	1.36656	1.26831
		50	0.078	0.081	0.0755	2.09003	2.17042	2.02304	2.0945
		100	0.106	0.097	0.095	2.8403	2.59914	2.54555	2.66166
		200	0.114	0.108	0.112	3.05466	2.89389	3.00107	2.98321
		400	0.117	0.116	0.121	3.13505	3.10825	3.24223	3.16184
	Fig. S3C
		NADPH (uM)	slope 1	slope 2	slope 3	kobs 1	kobs 2	kobs 3	average
		0	0	0	0	0	0	0	0
		10	0.028	0.019	0.022	0.750268	0.50911	0.589496	0.616292
		25	0.036	0.041	0.043	0.96463	1.09861	1.1522	1.07181
		50	0.055	0.048	0.05	1.47374	1.28617	1.33976	1.36656
		100	0.069	0.061	0.067	1.84887	1.63451	1.79528	1.75956
		150	0.077	0.081	0.082	2.06324	2.17042	2.19721	2.14362
		200	0.079	0.077	0.082	2.11683	2.06324	2.19721	2.12576
		300	0.081	0.086	0.08	2.17042	2.30439	2.14362	2.20615

## Sheet: Fig. S5
	Fig. S5
		wavelength (nm)	abs
		700	0.00885326
		699	0.00830543
		698	0.00841489
		697	0.00821294
		696	0.00817524
		695	0.00800073
		694	0.00794506
		693	0.00809106
		692	0.00786443
		691	0.00779101
		690	0.00763048
		689	0.00769639
		688	0.00774652
		687	0.00735095
		686	0.00752811
		685	0.00731361
		684	0.00724915
		683	0.00747144
		682	0.007319
		681	0.00724813
		680	0.0070848
		679	0.00731313
		678	0.00717552
		677	0.0071249
		676	0.00687419
		675	0.00690004
		674	0.00691009
		673	0.0069325
		672	0.00681764
		671	0.00689255
		670	0.00666645
		669	0.00675999
		668	0.00702487
		667	0.0071812
		666	0.00714231
		665	0.0073303
		664	0.00683826
		663	0.00679676
		662	0.0065766
		661	0.00649943
		660	0.00664675
		659	0.00649333
		658	0.00642872
		657	0.00622727
		656	0.00622873
		655	0.00613862
		654	0.00606442
		653	0.00613187
		652	0.0058258
		651	0.00596477
		650	0.00607823
		649	0.00584187
		648	0.00580974
		647	0.00566475
		646	0.00573537
		645	0.00567438
		644	0.00550789
		643	0.00566882
		642	0.00543249
		641	0.00546408
		640	0.00560619
		639	0.00535113
		638	0.00550814
		637	0.00539586
		636	0.00527082
		635	0.00527661
		634	0.00557089
		633	0.00544122
		632	0.00538458
		631	0.00519121
		630	0.00497878
		629	0.00505315
		628	0.00481769
		627	0.00487928
		626	0.00490759
		625	0.00483784
		624	0.0050022
		623	0.00492749
		622	0.00482778
		621	0.00466868
		620	0.00476043
		619	0.00461592
		618	0.004647
		617	0.00457168
		616	0.0045439
		615	0.00464991
		614	0.00461294
		613	0.004684
		612	0.00436373
		611	0.00432865
		610	0.00444618
		609	0.00442728
		608	0.00432652
		607	0.00421572
		606	0.0044931
		605	0.00442672
		604	0.00421049
		603	0.00415599
		602	0.00414896
		601	0.00399889
		600	0.00404972
		599	0.00399907
		598	0.00377286
		597	0.00382035
		596	0.00368835
		595	0.00351237
		594	0.00359589
		593	0.00362627
		592	0.00335951
		591	0.00346284
		590	0.0033076
		589	0.00336866
		588	0.0031454
		587	0.00329925
		586	0.00327256
		585	0.00332177
		584	0.00310032
		583	0.00318326
		582	0.0030376
		581	0.00307179
		580	0.00315124
		579	0.00298609
		578	0.00278536
		577	0.0029044
		576	0.00310852
		575	0.00273593
		574	0.00284877
		573	0.00279351
		572	0.00281625
		571	0.002829
		570	0.00269605
		569	0.0026982
		568	0.00198829
		567	0.00232704
		566	0.00239359
		565	0.002369
		564	0.00227442
		563	0.00227284
		562	0.0023962
		561	0.00224705
		560	0.00231929
		559	0.0023315
		558	0.00233771
		557	0.00222135
		556	0.00228168
		555	0.00239503
		554	0.00215364
		553	0.00222239
		552	0.00211103
		551	0.00225143
		550	0.00226903
		549	0.00215158
		548	0.0021205
		547	0.00232786
		546	0.00219488
		545	0.00226478
		544	0.00216076
		543	0.00193153
		542	0.00176354
		541	0.00144944
		540	0.00131597
		539	0.00115205
		538	0.00103138
		537	0.00104262
		536	0.00096758
		535	0.00071116
		534	0.00077047
		533	0.0004856
		532	0.00046745
		531	0.00022699
		530	7.2e-05
		529	0
		528	-0.0002724
		527	-0.0004151
		526	-7.99e-05
		525	-5.21e-05
		524	-0.0001304
		523	-9.06e-05
		522	-7.06e-05
		521	-4.42e-05
		520	-0.0001077
		519	-0.0001791
		518	-5.07e-07
		517	8.44e-05
		516	-0.000143
		515	-3.95e-06
		514	0.00018033
		513	0.00018047
		512	0.00015599
		511	0.00038748
		510	0.00049081
		509	0.00063182
		508	0.00068793
		507	0.0011228
		506	0.00131726
		505	0.00151244
		504	0.00193374
		503	0.00215606
		502	0.0027456
		501	0.00303552
		500	0.00361624
		499	0.00400427
		498	0.00462762
		497	0.00532065
		496	0.00615975
		495	0.00690955
		494	0.00766724
		493	0.00833975
		492	0.00935015
		491	0.0103055
		490	0.0114694
		489	0.0125868
		488	0.013685
		487	0.0149406
		486	0.0159002
		485	0.0172149
		484	0.0183392
		483	0.0196206
		482	0.0207479
		481	0.021882
		480	0.0230736
		479	0.0241854
		478	0.0251809
		477	0.0264979
		476	0.027282
		475	0.0282887
		474	0.0291605
		473	0.0302757
		472	0.0310183
		471	0.0316533
		470	0.0325444
		469	0.0329984
		468	0.0337592
		467	0.0344286
		466	0.0350585
		465	0.0352736
		464	0.0360915
		463	0.0364521
		462	0.0368636
		461	0.0373247
		460	0.0377029
		459	0.0380219
		458	0.0384057
		457	0.0386016
		456	0.0392635
		455	0.0396235
		454	0.0402955
		453	0.0406463
		452	0.0407647
		451	0.0411477
		450	0.0414791
		449	0.0417212
		448	0.0419557
		447	0.0421127
		446	0.0422308
		445	0.0423308
		444	0.0424469
		443	0.0424226
		442	0.0426485
		441	0.0424117
		440	0.0423803
		439	0.0420221
		438	0.0418777
		437	0.0417565
		436	0.041465
		435	0.0411385
		434	0.0404879
		433	0.0400527
		432	0.0397308
		431	0.0390247
		430	0.0384934
		429	0.0380434
		428	0.0376415
		427	0.0369524
		426	0.0365064
		425	0.0359695
		424	0.0354838
		423	0.0348867
		422	0.0345749
		421	0.03403
		420	0.0335749
		419	0.033025
		418	0.0326247
		417	0.0323128
		416	0.0315948
		415	0.0311451
		414	0.0305554
		413	0.0299679
		412	0.0297829
		411	0.0292414
		410	0.0288685
		409	0.0285907
		408	0.027919
		407	0.027418
		406	0.0272412
		405	0.0270526
		404	0.026471
		403	0.0265283
		402	0.0262159
		401	0.0259927
		400	0.0259151
		399	0.0258665
		398	0.0257735
		397	0.0260611
		396	0.0266305
		395	0.0270093
		394	0.0274052
		393	0.027849
		392	0.0283062
		391	0.0293187
		390	0.0301557
		389	0.0308892
		388	0.0319436
		387	0.0324554
		386	0.0335872
		385	0.0350868
		384	0.0355619
		383	0.0363003
		382	0.037093
		381	0.037768
		380	0.0386124
		379	0.0393574
		378	0.0402245
		377	0.040499
		376	0.0411417
		375	0.0412257
		374	0.0415003
		373	0.0422835
		372	0.0416436
		371	0.0415401
		370	0.0413782
		369	0.0419892
		367	0.0398379
		366	0.0395709
		365	0.0396253
		364
		363	0.0388076
		362
		361	0.0386485
		360	0.0384335
		359
		358
		357
		356	0.0380031
		355
		354
		353	0.0359366
		352	0.0354312
		351
		350	0.0354887
		349	0.0342725
		348	0.0342725
		347	0.0347019
		346	0.0345045
		345	0.0340202
		344	0.0342056
		343	0.0340075
		342	0.0340249
		341	0.0339562
		340	0.0336334
		339	0.033592
		338	0.0331407
		337	0.0329439
		336	0.0325434
		335	0.0325039
		334	0.0316734
		333	0.031656
		332	0.0317803
		331	0.0314208
		330	0.0311784
		329	0.0310255
		328	0.0307172
		327	0.0304914
		326	0.0307325
		325	0.0305701
		324	0.0304955
		323	0.0305259
		322	0.0305654
		321	0.0307097
		320	0.0305864
		319	0.0306093
		318	0.0306826
		317	0.0304562
		316	0.0304151
		315	0.0307548
		314	0.0308923
		313	0.031119
		312	0.0316117
		311	0.0324459
		310	0.033308
		309	0.0338784
		308	0.0416552
		307	0.0434057
		306	0.0449207
		305	0.0473042
		304	0.0496685
		303	0.0529038
		302	0.0571799
		301	0.0614634
		300	0.0676549
		299	0.0744611
		298	0.0834186
		297	0.0940901
		296	0.106987
		295	0.123221
		294	0.142582
		293	0.164472
		292	0.187035
		291	0.208197
		290	0.228689
		289	0.250848
		288	0.274679
		287	0.298244
		286	0.319352
		285	0.336726
		284	0.351312
		283	0.364523
		282	0.378103
		281	0.39144
		280	0.403697
		279	0.413958
		278	0.420428
		277	0.424783
		276	0.426481
		275	0.427436
		274	0.427554
		273	0.427324
		272	0.426824
		271	0.426301
		270	0.424211
		269	0.420077
		268	0.41296
		267	0.403138
		266	0.393212
		265	0.382187
		264	0.370197
		263	0.35897
		262	0.349827
		261	0.341075
		260	0.333012
		259	0.323575
		258	0.312547
		257	0.300905
		256	0.2906
		255	0.283042
		254	0.276645
		253	0.270488
		252	0.264193
		251	0.258786
		250	0.25561
		249	0.254874
		248	0.256643
		247	0.26117
		246	0.269992
		245	0.28358
		244	0.304646
		243	0.333144
		242	0.371191
		241	0.419479
		240	0.479602

## Sheet: Fig. S7
	Fig. S7
		elution volume	280 nm	450 nm	360 nm
		0.015993	0.059601	-47.2381	1.74312
		0.020991	0.059601	-47.2379	1.73514
		0.023489	0.059601	-47.2345	1.73133
		0.025988	0.059601	-47.2324	1.73135
		0.028487	0.059601	-47.2351	1.73834
		0.030986	0.059601	-47.2389	1.74737
		0.035984	0.059601	-47.2501	1.74777
		0.038483	0.059601	-47.2585	1.74386
		0.040982	0.059601	-47.2623	1.73708
		0.043481	0.059601	-47.2658	1.72927
		0.04598	0.059601	-47.2667	1.72838
		0.048479	0.059601	-47.2638	1.73092
		0.050977	0.059601	-47.2601	1.73414
		0.055975	0.059601	-47.2489	1.73896
		0.058474	0.059601	-47.245	1.73756
		0.060973	0.059601	-47.2443	1.73812
		0.06847	0.059601	-47.244	1.7409
		0.070969	0.059601	-47.2475	1.74606
		0.073468	0.059601	-47.2482	1.7482
		0.075967	0.059601	-47.2473	1.74514
		0.078466	0.059601	-47.2478	1.7428
		0.080964	0.059601	-47.2486	1.73981
		0.085962	0.059601	-47.2511	1.73018
		0.088461	0.059601	-47.2531	1.72824
		0.093459	0.059601	-47.2508	1.73165
		0.098457	0.059601	-47.2446	1.73921
		0.100956	0.059601	-47.2443	1.73632
		0.103455	0.059601	-47.2475	1.73683
		0.105954	0.059601	-47.2516	1.73439
		0.108453	0.059601	-47.2554	1.72711
		0.110951	0.059601	-47.2574	1.72616
		0.115949	0.059601	-47.2528	1.73412
		0.118448	0.059601	-47.2505	1.73079
		0.120947	0.059601	-47.2499	1.7312
		0.123446	0.059601	-47.2518	1.73555
		0.128444	0.059601	-47.2558	1.73082
		0.130943	0.059601	-47.2546	1.73206
		0.133442	0.059601	-47.2535	1.73186
		0.135941	0.059601	-47.2541	1.72979
		0.138439	0.059601	-47.2522	1.73106
		0.140938	0.059601	-47.2471	1.73709
		0.145936	0.059601	-47.2457	1.74414
		0.148435	0.059601	-47.2436	1.74135
		0.150934	0.059601	-47.2437	1.73683
		0.153433	0.059601	-47.2461	1.73047
		0.155932	0.059601	-47.246	1.72353
		0.158431	0.059601	-47.2443	1.72268
		0.16093	0.059601	-47.243	1.72663
		0.168426	0.059601	-47.2351	1.74559
		0.170925	0.059601	-47.2303	1.75002
		0.173424	0.059601	-47.2255	1.75797
		0.175923	0.059601	-47.2193	1.76824
		0.178422	0.059601	-47.211	1.78483
		0.180921	0.059601	-47.2013	1.80378
		0.18342	0.059601	-47.1902	1.82317
		0.185919	0.059601	-47.1766	1.83635
		0.188418	0.059601	-47.1649	1.84721
		0.193416	0.059601	-47.1451	1.86529
		0.198413	0.059601	-47.1182	1.89397
		0.200912	0.059601	-47.1108	1.91087
		0.20591	0.059601	-47.0984	1.93621
		0.208409	0.059601	-47.0956	1.94262
		0.210908	0.059601	-47.0922	1.95137
		0.213407	0.059601	-47.0829	1.95938
		0.215906	0.059601	-47.0724	1.96657
		0.218405	0.059601	-47.064	1.98538
		0.220904	0.059601	-47.057	2.04834
		0.225902	0.059601	-47.0471	2.12989
		0.2284	0.059601	-47.0417	2.1431
		0.230899	0.059601	-47.0373	2.14656
		0.233398	0.059601	-47.0356	2.10422
		0.235897	0.059601	-47.0342	2.05993
		0.238396	0.059601	-47.0305	2.04936
		0.240895	0.059601	-47.028	2.04849
		0.243394	0.059601	-47.0255	2.04276
		0.245893	0.059601	-47.0228	2.03734
		0.248392	0.059601	-47.0225	2.03869
		0.250891	0.059601	-47.0249	2.04096
		0.25339	0.059601	-47.0281	2.04207
		0.255888	0.059601	-47.0264	2.045
		0.260886	0.059601	-47.0159	2.04341
		0.263385	0.059601	-47.0142	2.0442
		0.265884	0.059601	-47.0118	2.0461
		0.268383	0.059601	-47.0144	2.0483
		0.270882	0.059601	-47.0215	2.05311
		0.273381	0.059601	-47.0241	2.05596
		0.27588	0.059601	-47.0241	2.05255
		0.278379	0.059601	-47.0243	2.04745
		0.280878	0.059601	-47.0237	2.03851
		0.283377	0.059601	-47.0219	2.0282
		0.285875	0.059601	-47.0202	2.01982
		0.290873	0.059601	-47.0293	2.0083
		0.293372	0.059601	-47.0388	2.00753
		0.295871	0.059601	-47.0492	2.00678
		0.29837	0.059601	-47.0564	2.00427
		0.300869	0.059601	-47.0583	2.00158
		0.305867	0.059601	-47.0623	1.98857
		0.310865	0.059601	-47.0597	1.97783
		0.315862	0.059601	-47.0693	1.96346
		0.318361	0.059601	-47.0748	1.96009
		0.32086	0.059601	-47.0843	1.95783
		0.323359	0.059601	-47.0935	1.95083
		0.325858	0.059601	-47.0974	1.9442
		0.328357	0.059601	-47.0974	1.93979
		0.333355	0.059601	-47.1013	1.9264
		0.335854	0.059601	-47.1034	1.9227
		0.338353	0.059601	-47.1063	1.92166
		0.34335	0.059601	-47.1108	1.91372
		0.345849	0.059601	-47.1097	1.91168
		0.348348	0.059601	-47.11	1.91104
		0.350847	0.059601	-47.1113	1.913
		0.353346	0.059601	-47.114	1.91856
		0.355845	0.059601	-47.1182	1.92315
		0.358344	0.059601	-47.1013	1.92493
		0.360843	0.059601	-47.064	1.92219
		0.363342	0.059601	-47.0447	1.91418
		0.365841	0.059601	-47.0399	1.90255
		0.36834	0.059601	-47.0402	1.89441
		0.370839	0.059601	-47.0625	1.89041
		0.373337	0.059601	-47.1055	1.88892
		0.378335	0.059601	-47.1392	1.88811
		0.380834	0.059601	-47.1402	1.8897
		0.383333	0.059601	-47.1392	1.88904
		0.385832	0.059601	-47.1383	1.88885
		0.388331	0.059601	-47.1379	1.89101
		0.395828	0.059601	-47.1373	1.8926
		0.398327	0.059601	-47.1365	1.88591
		0.400826	0.059601	-47.1339	1.87763
		0.403324	0.059601	-47.1311	1.87187
		0.405823	0.059601	-47.1343	1.86672
		0.408322	0.059601	-47.14	1.86258
		0.410821	0.059601	-47.1457	1.86373
		0.41332	0.059601	-47.1524	1.86522
		0.418318	0.059601	-47.1598	1.86664
		0.420817	0.059601	-47.1602	1.86592
		0.428314	0.059601	-47.1635	1.85649
		0.433311	0.059601	-47.1629	1.84474
		0.43581	0.059601	-47.1618	1.84139
		0.440808	0.059601	-47.1681	1.84266
		0.443307	0.059601	-47.1767	1.84473
		0.448305	0.059601	-47.1889	1.8475
		0.450804	0.059601	-47.1872	1.84627
		0.453303	0.059601	-47.1815	1.84653
		0.458301	0.059601	-47.1688	1.84578
		0.463298	0.059601	-47.1648	1.84618
		0.468296	0.059601	-47.1706	1.84606
		0.470795	0.059601	-47.1726	1.84772
		0.478292	0.059601	-47.1938	1.83765
		0.480791	0.059601	-47.1991	1.83235
		0.48329	0.059601	-47.202	1.83042
		0.485789	0.059601	-47.2022	1.83
		0.488288	0.059601	-47.1989	1.83124
		0.490786	0.059601	-47.1948	1.83442
		0.493285	0.059601	-47.19	1.83568
		0.495784	0.059601	-47.1838	1.82895
		0.498283	0.059601	-47.1826	1.8199
		0.500782	0.059601	-47.1856	1.8118
		0.503281	0.059601	-47.1864	1.80442
		0.50578	0.059601	-47.187	1.79819
		0.508279	0.059601	-47.1924	1.79917
		0.510778	0.059601	-47.196	1.80527
		0.513277	0.059601	-47.1949	1.81066
		0.515776	0.059601	-47.1954	1.81385
		0.518274	0.059601	-47.1995	1.81494
		0.523272	0.059601	-47.1982	1.81194
		0.525771	0.059601	-47.197	1.81217
		0.52827	0.059601	-47.1983	1.81333
		0.530769	0.059601	-47.1981	1.81505
		0.533268	0.059601	-47.1971	1.81779
		0.535767	0.059601	-47.1995	1.81831
		0.538266	0.059601	-47.2026	1.81524
		0.540765	0.059601	-47.2045	1.81201
		0.543264	0.059601	-47.207	1.809
		0.545763	0.059601	-47.2126	1.80578
		0.548261	0.059601	-47.218	1.80329
		0.553259	0.059601	-47.2161	1.80981
		0.555758	0.059601	-47.2134	1.81179
		0.558257	0.059601	-47.2075	1.80907
		0.560756	0.059601	-47.1979	1.80696
		0.563255	0.059601	-47.1923	1.80455
		0.568253	0.059601	-47.1908	1.79358
		0.573251	0.059601	-47.1994	1.79849
		0.57575	0.059601	-47.2037	1.7966
		0.578248	0.059601	-47.2063	1.79466
		0.580747	0.059601	-47.2071	1.79194
		0.583246	0.059601	-47.2051	1.78751
		0.585745	0.059601	-47.2033	1.78444
		0.588244	0.059601	-47.2034	1.78612
		0.590743	0.059601	-47.2037	1.79168
		0.593242	0.059601	-47.2044	1.797
		0.59824	0.059601	-47.2084	1.79934
		0.600739	0.059601	-47.2089	1.79693
		0.603238	0.059601	-47.208	1.79087
		0.605737	0.059601	-47.2084	1.78584
		0.608235	0.059601	-47.211	1.78127
		0.613233	0.059601	-47.2179	1.77513
		0.618231	0.059601	-47.2233	1.77665
		0.62073	0.059601	-47.2213	1.77749
		0.623229	0.059601	-47.2181	1.77601
		0.625728	0.059601	-47.2133	1.77422
		0.630726	0.059601	-47.2065	1.77448
		0.633225	0.059601	-47.2061	1.77374
		0.635723	0.059601	-47.2073	1.7802
		0.638222	0.059601	-47.2094	1.78719
		0.640721	0.059601	-47.2102	1.78461
		0.64322	0.059601	-47.2096	1.78116
		0.645719	0.059601	-47.2083	1.78268
		0.650717	0.059601	-47.2117	1.77422
		0.653216	0.059601	-47.2155	1.77447
		0.655715	0.059601	-47.2187	1.77835
		0.658214	0.059601	-47.2205	1.77874
		0.660713	0.059601	-47.2194	1.77664
		0.663212	0.059601	-47.2168	1.77664
		0.668209	0.059601	-47.2135	1.77941
		0.670708	0.059601	-47.2142	1.78142
		0.673207	0.059601	-47.2171	1.78125
		0.675706	0.059601	-47.2211	1.77756
		0.678205	0.059601	-47.2254	1.77108
		0.680704	0.059601	-47.2303	1.76386
		0.683203	0.059601	-47.2344	1.75751
		0.688201	0.059601	-47.2416	1.7586
		0.6907	0.059601	-47.2404	1.76414
		0.693199	0.059601	-47.2366	1.77219
		0.698196	0.059601	-47.236	1.7768
		0.700695	0.059601	-47.2338	1.77609
		0.703194	0.059601	-47.2354	1.77568
		0.705693	0.059601	-47.2391	1.77313
		0.708192	0.059601	-47.2377	1.77261
		0.710691	0.059601	-47.2328	1.77378
		0.71319	0.059601	-47.2316	1.77231
		0.715689	0.059601	-47.2345	1.76872
		0.718188	0.059601	-47.2363	1.76535
		0.720687	0.059601	-47.2376	1.76286
		0.723185	0.059601	-47.2386	1.76302
		0.725684	0.059601	-47.2358	1.7646
		0.728183	0.059601	-47.23	1.76633
		0.730682	0.059601	-47.2255	1.76836
		0.733181	0.059601	-47.2218	1.77019
		0.73568	0.059601	-47.2202	1.77187
		0.738179	0.059601	-47.2213	1.77177
		0.740678	0.059601	-47.2227	1.76969
		0.743177	0.059601	-47.2239	1.76716
		0.745676	0.059601	-47.2265	1.76465
		0.748175	0.059601	-47.2295	1.76388
		0.750674	0.059601	-47.2322	1.76578
		0.753172	0.059601	-47.235	1.76824
		0.755671	0.059601	-47.2361	1.76951
		0.75817	0.059601	-47.2352	1.76873
		0.765667	0.059601	-47.2324	1.76557
		0.768166	0.059601	-47.2311	1.76163
		0.773164	0.059601	-47.2298	1.76032
		0.775663	0.059601	-47.2283	1.75587
		0.778162	0.059601	-47.2274	1.75114
		0.780661	0.059601	-47.2262	1.75003
		0.783159	0.059601	-47.2253	1.74804
		0.785658	0.059601	-47.225	1.74653
		0.788157	0.059601	-47.2252	1.74795
		0.790656	0.059601	-47.2268	1.74961
		0.793155	0.059601	-47.2279	1.75109
		0.795654	0.059601	-47.2279	1.75241
		0.798153	0.059601	-47.2278	1.7527
		0.800652	0.059601	-47.2272	1.75497
		0.803151	0.059601	-47.2266	1.75888
		0.80565	0.059601	-47.2269	1.76209
		0.808149	0.059601	-47.2252	1.76418
		0.813146	0.059601	-47.2283	1.75958
		0.815645	0.059601	-47.2316	1.75521
		0.818144	0.059601	-47.2322	1.75317
		0.820643	0.059601	-47.2337	1.75304
		0.823142	0.059601	-47.2326	1.75495
		0.825641	0.059601	-47.2267	1.75732
		0.82814	0.059601	-47.2216	1.75751
		0.830639	0.059601	-47.2226	1.75732
		0.833138	0.059601	-47.2277	1.75959
		0.835637	0.059601	-47.2338	1.76186
		0.840634	0.059601	-47.2416	1.76938
		0.843133	0.059601	-47.2405	1.77461
		0.845632	0.059601	-47.2365	1.77499
		0.848131	0.059601	-47.2342	1.77262
		0.85063	0.059601	-47.2354	1.77069
		0.853129	0.059601	-47.2381	1.76889
		0.855628	0.059601	-47.2412	1.76731
		0.858127	0.059601	-47.2435	1.76712
		0.860626	0.059601	-47.2427	1.7657
		0.863125	0.059601	-47.2399	1.76352
		0.865624	0.059601	-47.2374	1.76363
		0.868123	0.059601	-47.2362	1.76482
		0.870621	0.059601	-47.2375	1.76706
		0.87312	0.059601	-47.2401	1.76945
		0.875619	0.059601	-47.2422	1.76868
		0.880617	0.059601	-47.2484	1.76359
		0.883116	0.059601	-47.2521	1.75974
		0.885615	0.059601	-47.2527	1.75791
		0.888114	0.059601	-47.2481	1.76031
		0.890613	0.059601	-47.2421	1.76273
		0.893112	0.059601	-47.2371	1.7663
		0.895611	0.059601	-47.2305	1.77163
		0.89811	0.059601	-47.2261	1.77649
		0.900608	0.059601	-47.226	1.78043
		0.903107	0.059601	-47.2253	1.78419
		0.908105	0.059601	-47.2259	1.77762
		0.913103	0.059601	-47.2377	1.765
		0.915602	0.059601	-47.2425	1.75769
		0.918101	0.059601	-47.244	1.75246
		0.9206	0.059601	-47.2428	1.75524
		0.923099	0.059601	-47.2398	1.76261
		0.925598	0.059601	-47.2379	1.76665
		0.928096	0.059601	-47.2363	1.76849
		0.930595	0.059601	-47.2342	1.77124
		0.933094	0.059601	-47.2336	1.76927
		0.938092	0.059601	-47.2329	1.75816
		0.940591	0.059601	-47.2357	1.7526
		0.94309	0.059601	-47.2367	1.74636
		0.945589	0.059601	-47.2362	1.74202
		0.948088	0.059601	-47.2382	1.74291
		0.950587	0.059601	-47.2387	1.74932
		0.953086	0.059601	-47.2379	1.75909
		0.955585	0.059601	-47.24	1.76818
		0.958083	0.059601	-47.2425	1.77461
		0.960582	0.059601	-47.242	1.77668
		0.96558	0.059601	-47.2387	1.77153
		0.968079	0.059601	-47.2372	1.76938
		0.973077	0.059601	-47.2318	1.76488
		0.975576	0.059601	-47.2275	1.76327
		0.978075	0.059601	-47.2231	1.76359
		0.980574	0.059601	-47.2183	1.76449
		0.983073	0.059601	-47.2147	1.76663
		0.993068	0.059601	-47.216	1.75676
		0.995567	0.059601	-47.2168	1.75414
		0.998066	0.059601	-47.2197	1.75566
		1.00056	0.059601	-47.224	1.75654
		1.00182	0.059601	-46.8046	2.1394
		1.00556	0.059601	-47.2339	1.75931
		1.00806	0.059601	-47.2373	1.75717
		1.00857	0.059601	-46.8057	2.17237
		1.01306	0.059601	-47.234	1.74826
		1.01332	0.059601	-46.7687	2.19566
		1.01556	0.059601	-47.2311	1.7479
		1.01781	0.059601	-46.7808	2.2228
		1.01806	0.059601	-47.2292	1.74789
		1.02006	0.059601	-46.7739	2.24544
		1.02056	0.059601	-47.2322	1.75018
		1.02306	0.059601	-47.2372	1.75431
		1.02481	0.059601	-46.7545	2.31751
		1.02555	0.059601	-47.2387	1.75753
		1.02805	0.059601	-47.2361	1.76095
		1.02931	0.059601	-46.7283	2.39253
		1.02956	0.059601	-46.7244	2.39552
		1.03055	0.059601	-47.2319	1.76381
		1.03406	0.059601	-46.712	2.49682
		1.03555	0.059601	-47.2264	1.76995
		1.03631	0.059601	-46.6932	2.55257
		1.03805	0.059601	-47.226	1.77367
		1.04055	0.059601	-47.2274	1.77482
		1.0408	0.059601	-46.6632	2.65713
		1.04305	0.059601	-47.2276	1.77337
		1.04555	0.059601	-47.2272	1.77003
		1.0478	0.059601	-46.6154	2.82769
		1.04804	0.059601	-47.2266	1.76614
		1.0523	0.059601	-46.6034	2.91171
		1.05304	0.059601	-47.2227	1.76241
		1.0548	0.059601	-46.5783	2.96767
		1.05705	0.059601	-46.5807	2.99256
		1.05804	0.059601	-47.2337	1.76148
		1.0618	0.059601	-46.5746	3.00291
		1.06304	0.059601	-47.24	1.76347
		1.06629	0.059601	-46.5656	2.98282
		1.06804	0.059601	-47.2311	1.76557
		1.06854	0.059601	-46.5713	2.97616
		1.07054	0.059601	-47.2229	1.76263
		1.07079	0.059601	-46.5705	2.96568
		1.07303	0.059601	-47.2157	1.75755
		1.07553	0.059601	-47.2109	1.75724
		1.08004	0.059601	-46.5785	2.87113
		1.08053	0.059601	-47.2123	1.76178
		1.08229	0.059601	-46.5988	2.84359
		1.08254	0.059601	-46.5976	2.84198
		1.08553	0.059601	-47.2165	1.77291
		1.08703	0.059601	-46.5914	2.77181
		1.08803	0.059601	-47.2178	1.7734
		1.08928	0.059601	-46.5992	2.73646
		1.09153	0.059601	-46.6203	2.70624
		1.09302	0.059601	-47.215	1.77087
		1.09403	0.059601	-46.6246	2.6736
		1.09802	0.059601	-47.2143	1.76812
		1.09853	0.059601	-46.6498	2.63051
		1.10052	0.059601	-47.2167	1.76941
		1.10078	0.059601	-46.6409	2.58492
		1.10302	0.059601	-47.2182	1.76779
		1.10303	0.059601	-46.6422	2.56222
		1.10528	0.059601	-46.6366	2.53409
		1.10802	0.059601	-47.2231	1.77259
		1.11003	0.059601	-46.638	2.50038
		1.11227	0.059601	-46.6432	2.4855
		1.11302	0.059601	-47.2255	1.77309
		1.11452	0.059601	-46.6419	2.4555
		1.11477	0.059601	-46.6403	2.45809
		1.11552	0.059601	-47.2282	1.77178
		1.11677	0.059601	-46.6507	2.45897
		1.11801	0.059601	-47.2289	1.77309
		1.12051	0.059601	-47.2263	1.77324
		1.12152	0.059601	-46.6502	2.42562
		1.12301	0.059601	-47.2222	1.77324
		1.12377	0.059601	-46.6375	2.4253
		1.12602	0.059601	-46.6431	2.41694
		1.12801	0.059601	-47.2155	1.78131
		1.13051	0.059601	-47.2145	1.78284
		1.13077	0.059601	-46.6293	2.39122
		1.13301	0.059601	-47.2157	1.78246
		1.13302	0.059601	-46.6349	2.37418
		1.13751	0.059601	-46.6385	2.35039
		1.1405	0.059601	-47.2268	1.77893
		1.143	0.059601	-47.2321	1.77236
		1.14451	0.059601	-46.665	2.34174
		1.1455	0.059601	-47.238	1.76837
		1.14676	0.059601	-46.6552	2.33286
		1.1505	0.059601	-47.2375	1.75792
		1.15151	0.059601	-46.6564	2.32245
		1.153	0.059601	-47.2331	1.75715
		1.15376	0.059601	-46.6613	2.30039
		1.156	0.059601	-46.6568	2.30281
		1.158	0.059601	-47.223	1.7669
		1.15825	0.059601	-46.6597	2.3022
		1.1605	0.059601	-47.2239	1.76849
		1.16275	0.059601	-46.6602	2.29731
		1.16299	0.059601	-47.2272	1.77089
		1.163	0.059601	-46.6639	2.29628
		1.1675	0.059601	-46.6555	2.294
		1.16799	0.059601	-47.2335	1.77081
		1.16975	0.059601	-46.6539	2.28829
		1.1745	0.059601	-46.6568	2.28198
		1.17549	0.059601	-47.2249	1.77713
		1.17675	0.059601	-46.6533	2.29582
		1.17799	0.059601	-47.2213	1.77715
		1.179	0.059601	-46.6544	2.29853
		1.18049	0.059601	-47.2194	1.77397
		1.18299	0.059601	-47.2193	1.77333
		1.18548	0.059601	-47.2194	1.77309
		1.18798	0.059601	-47.2198	1.77223
		1.19048	0.059601	-47.2193	1.77647
		1.19049	0.059601	-46.6281	2.32899
		1.19499	0.059601	-46.6171	2.33454
		1.19524	0.059601	-46.6183	2.33604
		1.19798	0.059601	-47.2223	1.78211
		1.19974	0.059601	-46.5691	2.39517
		1.20048	0.059601	-47.222	1.77862
		1.20199	0.059601	-46.5484	2.42903
		1.20298	0.059601	-47.2224	1.77621
		1.20448	0.059601	-46.5319	2.44991
		1.20548	0.059601	-47.2258	1.77226
		1.20648	0.059601	-46.5064	2.48318
		1.20673	0.059601	-46.5044	2.4863
		1.20798	0.059601	-47.2245	1.76981
		1.20898	0.059601	-46.4941	2.49735
		1.21047	0.059601	-47.2188	1.77154
		1.21297	0.059601	-47.2149	1.77318
		1.21547	0.059601	-47.2106	1.77298
		1.21573	0.059601	-46.3917	2.59437
		1.21598	0.059601	-46.3878	2.60066
		1.22047	0.059601	-47.2061	1.76912
		1.22273	0.059601	-46.3328	2.68238
		1.22722	0.059601	-46.3122	2.71238
		1.22747	0.059601	-46.3056	2.70511
		1.22797	0.059601	-47.2199	1.76145
		1.23296	0.059601	-47.2259	1.77632
		1.23546	0.059601	-47.2259	1.78529
		1.23672	0.059601	-46.2984	2.71198
		1.23796	0.059601	-47.2267	1.79018
		1.23897	0.059601	-46.2932	2.7154
		1.24122	0.059601	-46.3073	2.70058
		1.24296	0.059601	-47.2214	1.7824
		1.24347	0.059601	-46.3074	2.68461
		1.24546	0.059601	-47.2196	1.77185
		1.24796	0.059601	-46.3203	2.65617
		1.24822	0.059601	-46.324	2.65517
		1.25046	0.059601	-47.2191	1.75424
		1.25296	0.059601	-47.2165	1.74792
		1.25496	0.059601	-46.3642	2.63686
		1.25795	0.059601	-47.2146	1.74526
		1.25946	0.059601	-46.3695	2.62922
		1.26045	0.059601	-47.2124	1.74701
		1.26196	0.059601	-46.3795	2.59351
		1.26421	0.059601	-46.3923	2.57401
		1.26545	0.059601	-47.2106	1.75315
		1.26795	0.059601	-47.209	1.75468
		1.26871	0.059601	-46.3832	2.59665
		1.26896	0.059601	-46.3812	2.59762
		1.27295	0.059601	-47.2111	1.76214
		1.27345	0.059601	-46.413	2.56969
		1.27545	0.059601	-47.213	1.76533
		1.2757	0.059601	-46.4047	2.55926
		1.27795	0.059601	-47.2173	1.76772
		1.28294	0.059601	-47.2259	1.76493
		1.28495	0.059601	-46.3765	2.59107
		1.2872	0.059601	-46.3647	2.58293
		1.28794	0.059601	-47.2265	1.75789
		1.28945	0.059601	-46.3495	2.62266
		1.29044	0.059601	-47.2276	1.75726
		1.2917	0.059601	-46.3195	2.61212
		1.29195	0.059601	-46.315	2.61551
		1.29294	0.059601	-47.2293	1.7603
		1.29419	0.059601	-46.3185	2.62722
		1.29644	0.059601	-46.2876	2.66709
		1.29794	0.059601	-47.2334	1.7687
		1.30044	0.059601	-47.2317	1.76961
		1.30094	0.059601	-46.233	2.70468
		1.30119	0.059601	-46.234	2.70066
		1.30543	0.059601	-47.2248	1.76891
		1.30569	0.059601	-46.2107	2.73335
		1.30794	0.059601	-46.1664	2.7436
		1.31043	0.059601	-47.2202	1.76398
		1.31293	0.059601	-47.2227	1.76214
		1.31543	0.059601	-47.2258	1.76118
		1.31719	0.059601	-46.1174	2.8058
		1.31793	0.059601	-47.2291	1.76069
		1.32043	0.059601	-47.2311	1.76223
		1.32168	0.059601	-46.1205	2.79917
		1.32292	0.059601	-47.2317	1.76668
		1.32792	0.059601	-47.227	1.77387
		1.33042	0.059601	-47.2243	1.77478
		1.33318	0.059601	-46.1319	2.76925
		1.33343	0.059601	-46.1368	2.76597
		1.33792	0.059601	-47.232	1.76626
		1.34017	0.059601	-46.2099	2.72431
		1.34292	0.059601	-47.2365	1.75957
		1.34467	0.059601	-46.236	2.67967
		1.34542	0.059601	-47.233	1.75796
		1.34791	0.059601	-47.2253	1.7575
		1.35041	0.059601	-47.2168	1.75807
		1.35167	0.059601	-46.3086	2.63751
		1.35291	0.059601	-47.2105	1.75947
		1.35392	0.059601	-46.3096	2.62874
		1.35417	0.059601	-46.3125	2.63047
		1.35617	0.059601	-46.3419	2.59444
		1.35791	0.059601	-47.2032	1.76243
		1.35867	0.059601	-46.3473	2.58117
		1.36041	0.059601	-47.2036	1.76387
		1.36092	0.059601	-46.3522	2.58398
		1.36291	0.059601	-47.2033	1.76387
		1.36541	0.059601	-47.2037	1.75952
		1.36566	0.059601	-46.3855	2.55194
		1.3679	0.059601	-47.2067	1.75561
		1.37016	0.059601	-46.4172	2.5445
		1.3704	0.059601	-47.2096	1.75816
		1.37466	0.059601	-46.4371	2.52142
		1.3754	0.059601	-47.2155	1.76678
		1.37691	0.059601	-46.4378	2.50728
		1.3804	0.059601	-47.2278	1.77951
		1.38166	0.059601	-46.4621	2.50562
		1.38391	0.059601	-46.4625	2.49988
		1.3854	0.059601	-47.2319	1.77854
		1.38641	0.059601	-46.5011	2.49573
		1.3904	0.059601	-47.2382	1.77691
		1.39289	0.059601	-47.2354	1.77477
		1.39315	0.059601	-46.4887	2.49303
		1.39539	0.059601	-47.235	1.77068
		1.39789	0.059601	-47.235	1.76624
		1.4024	0.059601	-46.484	2.49316
		1.40289	0.059601	-47.2209	1.76415
		1.40465	0.059601	-46.472	2.52264
		1.40539	0.059601	-47.2161	1.7674
		1.4069	0.059601	-46.4642	2.51279
		1.40915	0.059601	-46.4622	2.52996
		1.41039	0.059601	-47.2103	1.77683
		1.41164	0.059601	-46.464	2.56206
		1.41289	0.059601	-47.2113	1.77997
		1.41364	0.059601	-46.4461	2.56539
		1.41614	0.059601	-46.4086	2.58126
		1.41788	0.059601	-47.2129	1.77751
		1.42288	0.059601	-47.217	1.77313
		1.42314	0.059601	-46.3114	2.68609
		1.42539	0.059601	-46.2465	2.73759
		1.42764	0.059601	-46.1865	2.81548
		1.42989	0.059601	-46.0642	2.89625
		1.43038	0.059601	-47.2184	1.76163
		1.43288	0.059601	-47.2177	1.75983
		1.43538	0.059601	-47.216	1.75626
		1.43688	0.059601	-45.6395	3.35363
		1.43913	0.059601	-45.397	3.58631
		1.43938	0.059601	-45.3666	3.61532
		1.44287	0.059601	-47.2056	1.77207
		1.44588	0.059601	-44.1713	4.83103
		1.44613	0.059601	-44.102	4.90084
		1.44838	0.059601	-43.3765	5.60342
		1.45037	0.059601	-47.204	1.77794
		1.45287	0.059601	-47.2085	1.77212
		1.45537	0.059601	-47.2128	1.76507
		2.39746	0.059601	-47.1657	1.80963
		2.39996	0.059601	-47.1667	1.81233
		2.40246	0.059601	-47.1716	1.81228
		2.40496	0.059601	-47.1739	1.81038
		2.40745	0.059601	-47.1715	1.81068
		2.40995	0.059601	-47.1684	1.80999
		2.41495	0.059601	-47.1553	1.80268
		2.42245	0.059601	-47.1433	1.80926
		2.42495	0.059601	-47.1472	1.81113
		2.42745	0.059601	-47.1538	1.81314
		2.43244	0.059601	-47.1638	1.81034
		2.43494	0.059601	-47.1656	1.80974
		2.43994	0.059601	-47.1622	1.81217
		2.44244	0.059601	-47.1593	1.81708
		2.44494	0.059601	-47.1535	1.81797
		2.44744	0.059601	-47.1506	1.81555
		2.44993	0.059601	-47.1514	1.81511
		2.45493	0.059601	-47.1516	1.81154
		2.45743	0.059601	-47.1562	1.81325
		2.46243	0.059601	-47.16	1.81925
		2.46493	0.059601	-47.161	1.81551
		2.46743	0.059601	-47.1608	1.81079
		2.46993	0.059601	-47.1597	1.80748
		2.47243	0.059601	-47.157	1.80801
		2.47492	0.059601	-47.1535	1.81528
		2.47742	0.059601	-47.1526	1.82213
		2.47992	0.059601	-47.1515	1.82392
		2.48492	0.059601	-47.1459	1.82088
		2.48992	0.059601	-47.1462	1.81309
		2.49492	0.059601	-47.1502	1.81072
		2.49742	0.059601	-47.1505	1.80905
		2.49991	0.059601	-47.1499	1.80547
		2.50241	0.059601	-47.1502	1.80132
		2.50741	0.059601	-47.1498	1.80602
		2.50991	0.059601	-47.1519	1.80822
		2.51241	0.059601	-47.1528	1.80691
		2.51491	0.059601	-47.1548	1.80785
		2.51991	0.059601	-47.1526	1.8122
		2.5224	0.059601	-47.1491	1.8141
		2.5249	0.059601	-47.146	1.81609
		2.5274	0.059601	-47.1399	1.8139
		2.5349	0.059601	-47.1363	1.80874
		2.5374	0.059601	-47.1358	1.81278
		2.5399	0.059601	-47.1351	1.8205
		2.54239	0.059601	-47.1361	1.82678
		2.54489	0.059601	-47.1383	1.83173
		2.54739	0.059601	-47.1409	1.83404
		2.55489	0.059601	-47.1393	1.8313
		2.55739	0.059601	-47.1379	1.8288
		2.55989	0.059601	-47.1367	1.82421
		2.56239	0.059601	-47.1361	1.82523
		2.56738	0.059601	-47.1416	1.81991
		2.57238	0.059601	-47.1443	1.82025
		2.57988	0.059601	-47.1463	1.82904
		2.58238	0.059601	-47.1482	1.82536
		2.58488	0.059601	-47.1485	1.81958
		2.58738	0.059601	-47.1497	1.81354
		2.58988	0.059601	-47.1518	1.8052
		2.59237	0.059601	-47.1534	1.799
		2.59487	0.059601	-47.1568	1.80155
		2.59987	0.059601	-47.1598	1.81046
		2.60237	0.059601	-47.1589	1.81536
		2.60487	0.059601	-47.1545	1.82385
		2.60737	0.059601	-47.144	1.83129
		2.60987	0.059601	-47.1308	1.83346
		2.61486	0.059601	-47.1237	1.83691
		2.61736	0.059601	-47.1231	1.83402
		2.62486	0.059601	-47.1332	1.81102
		2.62736	0.059601	-47.1329	1.80534
		2.62986	0.059601	-47.1343	1.80541
		2.63236	0.059601	-47.1358	1.80657
		2.63485	0.059601	-47.1362	1.80515
		2.63735	0.059601	-47.1361	1.80571
		2.63985	0.059601	-47.1356	1.8051
		2.64235	0.059601	-47.1363	1.80273
		2.64735	0.059601	-47.1435	1.81007
		2.64985	0.059601	-47.1471	1.81476
		2.65235	0.059601	-47.149	1.81971
		2.65485	0.059601	-47.1472	1.82212
		2.66234	0.059601	-47.1337	1.82429
		2.66484	0.059601	-47.1298	1.82214
		2.66984	0.059601	-47.1337	1.81692
		2.67234	0.059601	-47.1354	1.81655
		2.67734	0.059601	-47.131	1.81704
		2.67984	0.059601	-47.1287	1.82242
		2.68483	0.059601	-47.1191	1.82694
		2.68733	0.059601	-47.1218	1.82371
		2.69233	0.059601	-47.1302	1.80697
		2.69483	0.059601	-47.1334	1.80838
		2.69733	0.059601	-47.1366	1.81129
		2.70233	0.059601	-47.1341	1.82139
		2.70483	0.059601	-47.1318	1.82555
		2.70732	0.059601	-47.129	1.8212
		2.70982	0.059601	-47.1267	1.81927
		2.71732	0.059601	-47.1327	1.82034
		2.71982	0.059601	-47.1359	1.81897
		2.72731	0.059601	-47.1347	1.82275
		2.72981	0.059601	-47.1327	1.82369
		2.73231	0.059601	-47.1317	1.82718
		2.73481	0.059601	-47.1293	1.82361
		2.73731	0.059601	-47.1255	1.81945
		2.73981	0.059601	-47.1237	1.8232
		2.74231	0.059601	-47.1217	1.8278
		2.74481	0.059601	-47.1198	1.82718
		2.74731	0.059601	-47.1205	1.8258
		2.7523	0.059601	-47.1183	1.82159
		2.7548	0.059601	-47.1204	1.81777
		2.7573	0.059601	-47.1235	1.81679
		2.7623	0.059601	-47.1312	1.82231
		2.7673	0.059601	-47.1288	1.82339
		2.7698	0.059601	-47.1259	1.81981
		2.77479	0.059601	-47.1219	1.81521
		2.77729	0.059601	-47.1251	1.81433
		2.77979	0.059601	-47.1267	1.8127
		2.78479	0.059601	-47.1217	1.81283
		2.78729	0.059601	-47.1189	1.81173
		2.78979	0.059601	-47.1138	1.8146
		2.79229	0.059601	-47.1107	1.82343
		2.79479	0.059601	-47.1105	1.83252
		2.79728	0.059601	-47.1101	1.83758
		2.79978	0.059601	-47.113	1.84048
		2.80728	0.059601	-47.1227	1.83227
		2.80978	0.059601	-47.1241	1.83002
		2.81228	0.059601	-47.1234	1.82756
		2.81478	0.059601	-47.1254	1.82299
		2.81728	0.059601	-47.1285	1.818
		2.82477	0.059601	-47.14	1.81949
		2.82727	0.059601	-47.1379	1.82396
		2.82977	0.059601	-47.1353	1.83375
		2.83227	0.059601	-47.1333	1.84057
		2.83727	0.059601	-47.13	1.84188
		2.83977	0.059601	-47.1286	1.8424
		2.84226	0.059601	-47.1254	1.8385
		2.84476	0.059601	-47.1229	1.83528
		2.84726	0.059601	-47.1235	1.83722
		2.85476	0.059601	-47.1245	1.84531
		2.85726	0.059601	-47.1255	1.84867
		2.85976	0.059601	-47.1239	1.85096
		2.86226	0.059601	-47.1226	1.85007
		2.86476	0.059601	-47.1221	1.84786
		2.86725	0.059601	-47.1211	1.84448
		2.86975	0.059601	-47.1199	1.84123
		2.87225	0.059601	-47.1184	1.84084
		2.87975	0.059601	-47.1136	1.84648
		2.88225	0.059601	-47.1107	1.84596
		2.88475	0.059601	-47.1073	1.84254
		2.88725	0.059601	-47.1046	1.83861
		2.88974	0.059601	-47.1053	1.83422
		2.89474	0.059601	-47.1118	1.83474
		2.89974	0.059601	-47.114	1.8451
		2.90474	0.059601	-47.104	1.84808
		2.90974	0.059601	-47.1026	1.83964
		2.91223	0.059601	-47.1065	1.83667
		2.91473	0.059601	-47.1126	1.8354
		2.91723	0.059601	-47.1207	1.83749
		2.92223	0.059601	-47.1251	1.83391
		2.92473	0.059601	-47.1238	1.83153
		2.92723	0.059601	-47.1222	1.83076
		2.92973	0.059601	-47.121	1.83212
		2.93472	0.059601	-47.1239	1.83531
		2.93972	0.059601	-47.119	1.83844
		2.94472	0.059601	-47.1117	1.84042
		2.94722	0.059601	-47.1103	1.83946
		2.95222	0.059601	-47.1127	1.83484
		2.95472	0.059601	-47.1116	1.83321
		2.95971	0.059601	-47.1145	1.83841
		2.96221	0.059601	-47.1174	1.84313
		2.96471	0.059601	-47.1187	1.84456
		2.96971	0.059601	-47.1166	1.83832
		2.97221	0.059601	-47.1122	1.83157
		2.97721	0.059601	-47.1064	1.82027
		2.97971	0.059601	-47.1048	1.82344
		2.9822	0.059601	-47.1064	1.82815
		2.9847	0.059601	-47.1076	1.83384
		2.9872	0.059601	-47.1076	1.84082
		2.9922	0.059601	-47.1153	1.85064
		2.9997	0.059601	-47.1142	1.84914
		3.00219	0.059601	-47.1122	1.84687
		3.00469	0.059601	-47.1066	1.84511
		3.00969	0.059601	-47.1	1.84984
		3.01469	0.059601	-47.0977	1.85552
		3.01719	0.059601	-47.0993	1.8525
		3.01969	0.059601	-47.1005	1.84801
		3.02219	0.059601	-47.1018	1.84451
		3.02469	0.059601	-47.1013	1.84204
		3.02718	0.059601	-47.0982	1.84052
		3.02968	0.059601	-47.0951	1.84317
		3.03718	0.059601	-47.0978	1.84992
		3.03968	0.059601	-47.0998	1.85451
		3.04468	0.059601	-47.103	1.85866
		3.04718	0.059601	-47.1016	1.86063
		3.05217	0.059601	-47.1001	1.86409
		3.05467	0.059601	-47.1008	1.86393
		3.05717	0.059601	-47.1042	1.86321
		3.06217	0.059601	-47.1058	1.85535
		3.06467	0.059601	-47.1024	1.85124
		3.06717	0.059601	-47.0976	1.84858
		3.06967	0.059601	-47.0908	1.84822
		3.07217	0.059601	-47.0875	1.84919
		3.07466	0.059601	-47.0897	1.851
		3.07716	0.059601	-47.0915	1.85706
		3.07966	0.059601	-47.0922	1.86017
		3.08466	0.059601	-47.0958	1.8519
		3.08716	0.059601	-47.1016	1.85482
		3.08966	0.059601	-47.1048	1.84892
		3.09216	0.059601	-47.1073	1.83799
		3.09715	0.059601	-47.1047	1.83756
		3.09965	0.059601	-47.1013	1.83251
		3.10215	0.059601	-47.1009	1.8327
		3.10715	0.059601	-47.1016	1.84491
		3.10965	0.059601	-47.1028	1.84286
		3.11215	0.059601	-47.1007	1.83979
		3.11465	0.059601	-47.0987	1.84067
		3.11715	0.059601	-47.1005	1.84075
		3.11964	0.059601	-47.1026	1.83744
		3.12214	0.059601	-47.1011	1.83935
		3.12464	0.059601	-47.0988	1.84572
		3.12964	0.059601	-47.0921	1.85562
		3.13214	0.059601	-47.0911	1.86101
		3.13464	0.059601	-47.0947	1.85828
		3.13714	0.059601	-47.103	1.85147
		3.14214	0.059601	-47.118	1.83213
		3.14463	0.059601	-47.1199	1.82728
		3.14713	0.059601	-47.1195	1.83086
		3.15213	0.059601	-47.1096	1.84225
		3.15463	0.059601	-47.1069	1.84918
		3.15713	0.059601	-47.105	1.85343
		3.15963	0.059601	-47.103	1.85546
		3.16213	0.059601	-47.1025	1.85525
		3.16463	0.059601	-47.1049	1.85262
		3.17212	0.059601	-47.1002	1.85155
		3.17462	0.059601	-47.0961	1.85297
		3.17712	0.059601	-47.091	1.85413
		3.17962	0.059601	-47.0878	1.85434
		3.18212	0.059601	-47.0882	1.85513
		3.18462	0.059601	-47.0905	1.85694
		3.18711	0.059601	-47.0936	1.85757
		3.18961	0.059601	-47.0956	1.85455
		3.19211	0.059601	-47.0962	1.85133
		3.19961	0.059601	-47.0988	1.84067
		3.20211	0.059601	-47.1016	1.84104
		3.20711	0.059601	-47.1031	1.84642
		3.2121	0.059601	-47.0967	1.85246
		3.2146	0.059601	-47.092	1.85348
		3.2171	0.059601	-47.0867	1.85533
		3.2221	0.059601	-47.0847	1.85477
		3.2246	0.059601	-47.0857	1.85372
		3.2271	0.059601	-47.0883	1.85689
		3.2296	0.059601	-47.0925	1.85722
		3.2321	0.059601	-47.0953	1.8568
		3.23459	0.059601	-47.0939	1.85995
		3.24459	0.059601	-47.0751	1.85146
		3.24709	0.059601	-47.0762	1.85092
		3.25209	0.059601	-47.0795	1.85181
		3.25459	0.059601	-47.0849	1.85227
		3.25709	0.059601	-47.0836	1.85156
		3.25958	0.059601	-47.083	1.85288
		3.26208	0.059601	-47.0907	1.85502
		3.26708	0.059601	-47.1016	1.85857
		3.26958	0.059601	-47.1043	1.86105
		3.27208	0.059601	-47.1087	1.85972
		3.27458	0.059601	-47.1062	1.8581
		3.27708	0.059601	-47.0918	1.85995
		3.27957	0.059601	-47.0816	1.86298
		3.28207	0.059601	-47.0785	1.86304
		3.28457	0.059601	-47.0758	1.8612
		3.28707	0.059601	-47.0782	1.85862
		3.29207	0.059601	-47.0893	1.85318
		3.29457	0.059601	-47.0856	1.8546
		3.29707	0.059601	-47.08	1.85663
		3.29957	0.059601	-47.0736	1.85888
		3.30206	0.059601	-47.072	1.85927
		3.30456	0.059601	-47.076	1.85733
		3.30956	0.059601	-47.0869	1.85873
		3.31456	0.059601	-47.0856	1.86327
		3.31706	0.059601	-47.0795	1.86782
		3.31956	0.059601	-47.0718	1.87126
		3.32206	0.059601	-47.0661	1.87604
		3.32456	0.059601	-47.0668	1.8785
		3.32705	0.059601	-47.0713	1.87764
		3.32955	0.059601	-47.0747	1.87399
		3.33205	0.059601	-47.0801	1.86891
		3.33705	0.059601	-47.0857	1.86511
		3.33955	0.059601	-47.0891	1.86686
		3.34205	0.059601	-47.0936	1.87092
		3.34455	0.059601	-47.0958	1.87865
		3.34954	0.059601	-47.0898	1.88149
		3.35204	0.059601	-47.0841	1.881
		3.35454	0.059601	-47.0793	1.87914
		3.35954	0.059601	-47.075	1.86971
		3.36204	0.059601	-47.0755	1.86748
		3.36454	0.059601	-47.0736	1.86428
		3.36954	0.059601	-47.0642	1.85885
		3.37203	0.059601	-47.0629	1.85712
		3.37453	0.059601	-47.0663	1.85893
		3.37703	0.059601	-47.0752	1.86702
		3.38453	0.059601	-47.0875	1.88819
		3.38703	0.059601	-47.0817	1.8876
		3.38953	0.059601	-47.0755	1.88282
		3.39203	0.059601	-47.0737	1.87843
		3.39452	0.059601	-47.0744	1.87176
		3.39952	0.059601	-47.0741	1.86487
		3.40952	0.059601	-47.0642	1.8601
		3.41202	0.059601	-47.0675	1.86072
		3.41452	0.059601	-47.071	1.86375
		3.41702	0.059601	-47.0752	1.86531
		3.41951	0.059601	-47.0786	1.86806
		3.42201	0.059601	-47.0816	1.8727
		3.42451	0.059601	-47.0847	1.87643
		3.43201	0.059601	-47.0788	1.87534
		3.43451	0.059601	-47.0727	1.87411
		3.43701	0.059601	-47.069	1.87827
		3.43951	0.059601	-47.068	1.88268
		3.442	0.059601	-47.0704	1.88013
		3.4445	0.059601	-47.0772	1.87744
		3.447	0.059601	-47.0825	1.87408
		3.452	0.059601	-47.0851	1.86391
		3.4545	0.059601	-47.0835	1.86653
		3.4595	0.059601	-47.0742	1.87385
		3.462	0.059601	-47.0686	1.87911
		3.46449	0.059601	-47.0645	1.87759
		3.46949	0.059601	-47.0594	1.87433
		3.47449	0.059601	-47.0632	1.86606
		3.47699	0.059601	-47.0645	1.86424
		3.47949	0.059601	-47.0671	1.86255
		3.48199	0.059601	-47.075	1.86153
		3.48449	0.059601	-47.0848	1.86263
		3.48948	0.059601	-47.0936	1.86089
		3.49198	0.059601	-47.0947	1.86171
		3.49698	0.059601	-47.0766	1.86797
		3.49948	0.059601	-47.071	1.87694
		3.50198	0.059601	-47.0702	1.88161
		3.50448	0.059601	-47.0681	1.88332
		3.50698	0.059601	-47.0648	1.88477
		3.50948	0.059601	-47.0672	1.88152
		3.51197	0.059601	-47.0691	1.87815
		3.52197	0.059601	-47.0722	1.87415
		3.52447	0.059601	-47.0728	1.87083
		3.52947	0.059601	-47.0762	1.87072
		3.53197	0.059601	-47.0762	1.87381
		3.53446	0.059601	-47.0715	1.87048
		3.53696	0.059601	-47.0683	1.86858
		3.53946	0.059601	-47.0675	1.8687
		3.54446	0.059601	-47.068	1.86289
		3.54696	0.059601	-47.0723	1.86039
		3.55196	0.059601	-47.0702	1.86229
		3.55446	0.059601	-47.0651	1.86202
		3.55695	0.059601	-47.0616	1.86519
		3.56195	0.059601	-47.0612	1.87257
		3.56695	0.059601	-47.0677	1.87167
		3.56945	0.059601	-47.0677	1.87259
		3.57195	0.059601	-47.0652	1.86986
		3.57445	0.059601	-47.0626	1.87056
		3.57695	0.059601	-47.0606	1.87287
		3.57945	0.059601	-47.0582	1.87281
		3.58694	0.059601	-47.0624	1.87059
		3.58944	0.059601	-47.0628	1.87085
		3.59194	0.059601	-47.0632	1.87371
		3.59444	0.059601	-47.065	1.87249
		3.59694	0.059601	-47.0651	1.87001
		3.59944	0.059601	-47.0665	1.87249
		3.60194	0.059601	-47.069	1.87563
		3.60443	0.059601	-47.0671	1.87323
		3.60693	0.059601	-47.0656	1.87009
		3.60943	0.059601	-47.0669	1.87007
		3.61443	0.059601	-47.0694	1.86734
		3.61693	0.059601	-47.0761	1.86988
		3.61943	0.059601	-47.0801	1.87894
		3.62193	0.059601	-47.0781	1.88682
		3.62443	0.059601	-47.0738	1.89252
		3.62692	0.059601	-47.0688	1.89528
		3.62942	0.059601	-47.0648	1.89316
		3.63192	0.059601	-47.0619	1.887
		3.63692	0.059601	-47.0616	1.87611
		3.63942	0.059601	-47.0616	1.87176
		3.64442	0.059601	-47.0638	1.87026
		3.64691	0.059601	-47.066	1.8709
		3.64941	0.059601	-47.0677	1.87258
		3.65941	0.059601	-47.0718	1.86732
		3.66191	0.059601	-47.0719	1.86387
		3.66441	0.059601	-47.0694	1.86501
		3.66691	0.059601	-47.0647	1.8688
		3.6744	0.059601	-47.0545	1.87839
		3.6769	0.059601	-47.0551	1.88156
		3.6819	0.059601	-47.0559	1.88213
		3.6844	0.059601	-47.0575	1.88206
		3.6869	0.059601	-47.0612	1.88109
		3.6894	0.059601	-47.0668	1.87877
		3.6919	0.059601	-47.0731	1.87713
		3.6944	0.059601	-47.0779	1.87668
		3.69689	0.059601	-47.0751	1.87663
		3.69939	0.059601	-47.0692	1.87702
		3.70439	0.059601	-47.0582	1.87966
		3.70689	0.059601	-47.0604	1.88228
		3.70939	0.059601	-47.067	1.88641
		3.71189	0.059601	-47.0704	1.88679
		3.71439	0.059601	-47.0707	1.88538
		3.71688	0.059601	-47.0676	1.8857
		3.71938	0.059601	-47.0584	1.88413
		3.72188	0.059601	-47.0512	1.87801
		3.72438	0.059601	-47.0478	1.8746
		3.72938	0.059601	-47.0479	1.86864
		3.73188	0.059601	-47.0513	1.87007
		3.73438	0.059601	-47.0523	1.8745
		3.73688	0.059601	-47.0538	1.87978
		3.74187	0.059601	-47.0564	1.89288
		3.74437	0.059601	-47.0573	1.89021
		3.74687	0.059601	-47.0599	1.88468
		3.75187	0.059601	-47.0635	1.88048
		3.75437	0.059601	-47.0631	1.87423
		3.75687	0.059601	-47.0602	1.87155
		3.75937	0.059601	-47.0571	1.87946
		3.76436	0.059601	-47.0529	1.88368
		3.76686	0.059601	-47.0523	1.88806
		3.76936	0.059601	-47.0517	1.89559
		3.77686	0.059601	-47.0456	1.88303
		3.77936	0.059601	-47.0435	1.87971
		3.78186	0.059601	-47.0406	1.87361
		3.78436	0.059601	-47.0418	1.8702
		3.78686	0.059601	-47.0493	1.87232
		3.78935	0.059601	-47.0552	1.87509
		3.79185	0.059601	-47.0593	1.87973
		3.79685	0.059601	-47.0619	1.88698
		3.79935	0.059601	-47.0542	1.88873
		3.80435	0.059601	-47.0412	1.89657
		3.80685	0.059601	-47.0375	1.8912
		3.80934	0.059601	-47.0392	1.89053
		3.81434	0.059601	-47.0417	1.88979
		3.81684	0.059601	-47.0411	1.88633
		3.82184	0.059601	-47.0325	1.89253
		3.82434	0.059601	-47.0341	1.89561
		3.82934	0.059601	-47.0365	1.90441
		3.83183	0.059601	-47.0412	1.90564
		3.83683	0.059601	-47.0416	1.9016
		3.84433	0.059601	-47.0465	1.89634
		3.84683	0.059601	-47.0455	1.89605
		3.84933	0.059601	-47.0441	1.89487
		3.85183	0.059601	-47.0442	1.8955
		3.85682	0.059601	-47.0417	1.89752
		3.85932	0.059601	-47.0409	1.89681
		3.86932	0.059601	-47.0448	1.88975
		3.87182	0.059601	-47.0494	1.8884
		3.87432	0.059601	-47.0494	1.88682
		3.87682	0.059601	-47.0472	1.8852
		3.87931	0.059601	-47.0494	1.88696
		3.88431	0.059601	-47.0496	1.8973
		3.88931	0.059601	-47.0574	1.89413
		3.89181	0.059601	-47.0561	1.89213
		3.89431	0.059601	-47.0519	1.88723
		3.9043	0.059601	-47.051	1.90234
		3.9068	0.059601	-47.051	1.90055
		3.9118	0.059601	-47.0491	1.8963
		3.9143	0.059601	-47.0507	1.89561
		3.9168	0.059601	-47.0562	1.89732
		3.9193	0.059601	-47.0605	1.89771
		3.92429	0.059601	-47.0549	1.893
		3.92929	0.059601	-47.0395	1.88658
		3.93429	0.059601	-47.0311	1.8859
		3.93679	0.059601	-47.0321	1.89363
		3.93929	0.059601	-47.0368	1.9016
		3.94179	0.059601	-47.0423	1.90566
		3.94679	0.059601	-47.0489	1.90731
		3.94928	0.059601	-47.0493	1.90141
		3.95178	0.059601	-47.0482	1.8983
		3.95428	0.059601	-47.045	1.89585
		3.95928	0.059601	-47.0354	1.89187
		3.96178	0.059601	-47.0309	1.89421
		3.96428	0.059601	-47.0309	1.89369
		3.96678	0.059601	-47.0303	1.89602
		3.96928	0.059601	-47.0277	1.89779
		3.97427	0.059601	-47.0308	1.89061
		3.98177	0.059601	-47.0322	1.87968
		3.98427	0.059601	-47.0341	1.88282
		3.98677	0.059601	-47.0357	1.88595
		3.98927	0.059601	-47.0361	1.88956
		3.99177	0.059601	-47.0327	1.89279
		3.99426	0.059601	-47.0303	1.89625
		3.99676	0.059601	-47.0343	1.90069
		3.99926	0.059601	-47.0384	1.90727
		4.00426	0.059601	-47.0536	1.90498
		4.00676	0.059601	-47.0632	1.90282
		4.00926	0.059601	-47.0625	1.89862
		4.01176	0.059601	-47.0557	1.89517
		4.01426	0.059601	-47.0504	1.89776
		4.01675	0.059601	-47.0477	1.90255
		4.01925	0.059601	-47.0446	1.90492
		4.02175	0.059601	-47.0454	1.90128
		4.02425	0.059601	-47.048	1.89497
		4.02675	0.059601	-47.0463	1.88993
		4.02925	0.059601	-47.0426	1.88673
		4.03175	0.059601	-47.0388	1.88578
		4.03425	0.059601	-47.0353	1.88891
		4.03675	0.059601	-47.0346	1.89048
		4.03925	0.059601	-47.0321	1.89293
		4.04174	0.059601	-47.0296	1.8961
		4.04424	0.059601	-47.0294	1.89556
		4.04674	0.059601	-47.0298	1.89462
		4.05174	0.059601	-47.0343	1.8797
		4.05424	0.059601	-47.035	1.87357
		4.05674	0.059601	-47.0349	1.8712
		4.05924	0.059601	-47.035	1.87436
		4.06173	0.059601	-47.0326	1.88407
		4.06423	0.059601	-47.0317	1.89514
		4.06923	0.059601	-47.0377	1.90881
		4.07423	0.059601	-47.0379	1.90536
		4.07673	0.059601	-47.042	1.9013
		4.07923	0.059601	-47.0426	1.89702
		4.08173	0.059601	-47.0438	1.89536
		4.08422	0.059601	-47.045	1.8966
		4.08922	0.059601	-47.0415	1.89413
		4.09172	0.059601	-47.0422	1.89312
		4.09672	0.059601	-47.0445	1.88517
		4.09922	0.059601	-47.0482	1.88658
		4.10422	0.059601	-47.044	1.89354
		4.10672	0.059601	-47.0406	1.89612
		4.10921	0.059601	-47.0391	1.89669
		4.11171	0.059601	-47.0384	1.89505
		4.11921	0.059601	-47.035	1.89212
		4.12171	0.059601	-47.0296	1.89498
		4.12421	0.059601	-47.0225	1.89681
		4.12671	0.059601	-47.018	1.89681
		4.12921	0.059601	-47.0151	1.89505
		4.13171	0.059601	-47.0153	1.89322
		4.1342	0.059601	-47.0184	1.8954
		4.1367	0.059601	-47.0245	1.89769
		4.1392	0.059601	-47.0295	1.8969
		4.1417	0.059601	-47.0356	1.8973
		4.1442	0.059601	-47.0381	1.89639
		4.1467	0.059601	-47.035	1.89231
		4.1492	0.059601	-47.0323	1.89105
		4.15419	0.059601	-47.031	1.89732
		4.15669	0.059601	-47.0335	1.8999
		4.15919	0.059601	-47.0384	1.90171
		4.16169	0.059601	-47.0401	1.90631
		4.16669	0.059601	-47.0322	1.91418
		4.17169	0.059601	-47.0133	1.92236
		4.17419	0.059601	-47.0111	1.92262
		4.17668	0.059601	-47.0105	1.9227
		4.17918	0.059601	-47.0073	1.92326
		4.18168	0.059601	-47.0083	1.92509
		4.18918	0.059601	-47.0135	1.93133
		4.19418	0.059601	-47.0183	1.92569
		4.19918	0.059601	-47.0158	1.91404
		4.20167	0.059601	-47.0138	1.90918
		4.20417	0.059601	-47.0113	1.90402
		4.21167	0.059601	-47.0049	1.90045
		4.21417	0.059601	-47.0076	1.89958
		4.21667	0.059601	-47.0135	1.90254
		4.21917	0.059601	-47.0188	1.90762
		4.22417	0.059601	-47.0203	1.91909
		4.22666	0.059601	-47.0223	1.92401
		4.22916	0.059601	-47.021	1.92567
		4.23416	0.059601	-47.0236	1.92112
		4.23666	0.059601	-47.0254	1.92109
		4.23916	0.059601	-47.0233	1.92157
		4.24166	0.059601	-47.0217	1.92057
		4.24416	0.059601	-47.0191	1.92054
		4.24665	0.059601	-47.0158	1.91942
		4.24915	0.059601	-47.0133	1.91602
		4.25915	0.059601	-47.0063	1.91082
		4.26415	0.059601	-47.0009	1.91052
		4.26665	0.059601	-47.0004	1.91113
		4.26914	0.059601	-47	1.91569
		4.27164	0.059601	-47.0001	1.919
		4.27414	0.059601	-47.002	1.91899
		4.27664	0.059601	-47.0052	1.91867
		4.28164	0.059601	-47.0069	1.91582
		4.28414	0.059601	-47.0044	1.91874
		4.28914	0.059601	-47.0013	1.92553
		4.29164	0.059601	-47.0056	1.93057
		4.29413	0.059601	-47.0135	1.93299
		4.29663	0.059601	-47.0224	1.92828
		4.29913	0.059601	-47.0278	1.92497
		4.30413	0.059601	-47.0273	1.91458
		4.30663	0.059601	-47.0258	1.91103
		4.30913	0.059601	-47.0226	1.90998
		4.31163	0.059601	-47.0222	1.90801
		4.31413	0.059601	-47.0215	1.9098
		4.31662	0.059601	-47.0188	1.91245
		4.31912	0.059601	-47.0168	1.91302
		4.32162	0.059601	-47.0145	1.91476
		4.32662	0.059601	-47.0096	1.91751
		4.32912	0.059601	-47.0117	1.91967
		4.33162	0.059601	-47.0097	1.92188
		4.33412	0.059601	-47.0062	1.92472
		4.33662	0.059601	-47.009	1.9285
		4.33911	0.059601	-47.0127	1.92806
		4.34161	0.059601	-47.0118	1.9246
		4.34411	0.059601	-47.0123	1.91966
		4.34661	0.059601	-47.0155	1.91446
		4.34911	0.059601	-47.0151	1.91138
		4.35161	0.059601	-47.0117	1.9142
		4.35411	0.059601	-47.0111	1.91855
		4.35661	0.059601	-47.0143	1.92481
		4.35911	0.059601	-47.0155	1.93098
		4.3616	0.059601	-47.0122	1.93462
		4.3641	0.059601	-47.011	1.93681
		4.3666	0.059601	-47.0112	1.93801
		4.3691	0.059601	-47.0097	1.93798
		4.3741	0.059601	-47.0106	1.93066
		4.3791	0.059601	-47.0057	1.92873
		4.3816	0.059601	-47.0052	1.92743
		4.3841	0.059601	-47.0014	1.92842
		4.38659	0.059601	-47.0026	1.92738
		4.38909	0.059601	-47.0058	1.92469
		4.39159	0.059601	-47.0032	1.92249
		4.39909	0.059601	-46.9917	1.91966
		4.40159	0.059601	-46.9923	1.91722
		4.40409	0.059601	-46.9961	1.91405
		4.40658	0.059601	-47.0019	1.91072
		4.41158	0.059601	-47.0091	1.91797
		4.41408	0.059601	-47.0065	1.92571
		4.41908	0.059601	-46.991	1.93595
		4.42158	0.059601	-46.9895	1.93394
		4.42408	0.059601	-46.9922	1.93158
		4.42658	0.059601	-46.9975	1.92855
		4.42908	0.059601	-47.0041	1.92752
		4.43157	0.059601	-47.0084	1.92771
		4.43407	0.059601	-47.006	1.92727
		4.43657	0.059601	-47.0032	1.92633
		4.44157	0.059601	-47.0009	1.92024
		4.44407	0.059601	-47.0043	1.91765
		4.44907	0.059601	-47.0103	1.91873
		4.45406	0.059601	-47.0114	1.92551
		4.45656	0.059601	-47.0131	1.92705
		4.46656	0.059601	-47.0077	1.93281
		4.47156	0.059601	-47.0021	1.93907
		4.47406	0.059601	-47.0054	1.93735
		4.47656	0.059601	-47.005	1.93255
		4.48155	0.059601	-47.0091	1.92676
		4.48405	0.059601	-47.0114	1.92467
		4.48905	0.059601	-46.9955	1.92162
		4.49405	0.059601	-46.9827	1.91416
		4.49655	0.059601	-46.9831	1.91291
		4.49904	0.059601	-46.9899	1.91297
		4.50154	0.059601	-46.9974	1.91512
		4.50654	0.059601	-47.0125	1.91459
		4.51154	0.059601	-47.0132	1.91577
		4.51404	0.059601	-47.0141	1.91816
		4.51654	0.059601	-47.0136	1.91844
		4.51904	0.059601	-47.0102	1.91603
		4.52154	0.059601	-47.0078	1.91397
		4.52403	0.059601	-47.0097	1.91271
		4.52653	0.059601	-47.0128	1.91443
		4.52903	0.059601	-47.011	1.92047
		4.53403	0.059601	-47.0054	1.93275
		4.53653	0.059601	-47.0003	1.93512
		4.53903	0.059601	-46.9973	1.93539
		4.54403	0.059601	-47.0029	1.93223
		4.54652	0.059601	-47.0061	1.92961
		4.54902	0.059601	-47.0082	1.92881
		4.55152	0.059601	-47.0028	1.92725
		4.55902	0.059601	-46.9956	1.92088
		4.56152	0.059601	-46.9983	1.92025
		4.56402	0.059601	-47.0052	1.92136
		4.56652	0.059601	-47.0161	1.92425
		4.56902	0.059601	-47.018	1.92767
		4.57401	0.059601	-47.0087	1.94088
		4.58401	0.059601	-46.9998	1.93935
		4.58901	0.059601	-46.998	1.93266
		4.5915	0.059601	-47.0022	1.93153
		4.594	0.059601	-47.0009	1.9291
		4.5965	0.059601	-47.0039	1.93596
		4.599	0.059601	-47.0077	1.94264
		4.604	0.059601	-47.0076	1.94468
		4.6065	0.059601	-47.0107	1.94328
		4.609	0.059601	-47.0137	1.93208
		4.6115	0.059601	-47.0207	1.92419
		4.614	0.059601	-47.0259	1.92271
		4.61649	0.059601	-47.0207	1.92187
		4.61899	0.059601	-47.0128	1.9244
		4.62149	0.059601	-47.0063	1.92687
		4.62649	0.059601	-46.9995	1.93683
		4.62899	0.059601	-46.9981	1.94168
		4.63399	0.059601	-47.0022	1.94592
		4.64148	0.059601	-47.0124	1.95418
		4.64898	0.059601	-47.008	1.96575
		4.65148	0.059601	-46.9992	1.96458
		4.65398	0.059601	-46.9933	1.96287
		4.65898	0.059601	-46.9829	1.96045
		4.66148	0.059601	-46.9818	1.95345
		4.66397	0.059601	-46.9846	1.94818
		4.66647	0.059601	-46.9878	1.94483
		4.66897	0.059601	-46.989	1.94165
		4.67147	0.059601	-46.9874	1.9406
		4.67397	0.059601	-46.9804	1.94374
		4.67647	0.059601	-46.973	1.94471
		4.68147	0.059601	-46.9772	1.94612
		4.68396	0.059601	-46.983	1.94384
		4.68646	0.059601	-46.9917	1.9421
		4.68896	0.059601	-46.9987	1.94028
		4.69146	0.059601	-46.9967	1.93685
		4.69646	0.059601	-46.9891	1.92611
		4.69896	0.059601	-46.9877	1.92328
		4.70146	0.059601	-46.9888	1.92288
		4.70396	0.059601	-46.9912	1.9254
		4.70646	0.059601	-46.9913	1.92697
		4.70895	0.059601	-46.9887	1.92206
		4.71395	0.059601	-46.9915	1.91674
		4.71895	0.059601	-46.9826	1.91942
		4.72145	0.059601	-46.9803	1.92958
		4.72895	0.059601	-46.9682	1.93562
		4.73144	0.059601	-46.9732	1.93768
		4.73394	0.059601	-46.9799	1.94046
		4.73644	0.059601	-46.9868	1.93871
		4.74144	0.059601	-47.0008	1.94068
		4.74394	0.059601	-46.9997	1.93387
		4.74644	0.059601	-46.9966	1.92494
		4.75143	0.059601	-46.9802	1.92819
		4.75393	0.059601	-46.9794	1.93009
		4.75893	0.059601	-46.9852	1.93313
		4.76393	0.059601	-46.999	1.93327
		4.76643	0.059601	-46.9992	1.93725
		4.76893	0.059601	-47.0013	1.94335
		4.77143	0.059601	-47.0043	1.94736
		4.77393	0.059601	-47.0059	1.9462
		4.77642	0.059601	-47.0036	1.94197
		4.78142	0.059601	-46.9933	1.93649
		4.78642	0.059601	-46.9889	1.93334
		4.79142	0.059601	-46.9922	1.93434
		4.79392	0.059601	-46.9926	1.93251
		4.79892	0.059601	-46.9886	1.94523
		4.80141	0.059601	-46.983	1.94062
		4.80391	0.059601	-46.9814	1.93685
		4.80641	0.059601	-46.9814	1.93809
		4.80891	0.059601	-46.9816	1.93355
		4.81141	0.059601	-46.9834	1.92622
		4.81391	0.059601	-46.9818	1.92921
		4.81641	0.059601	-46.9772	1.9367
		4.81891	0.059601	-46.9789	1.94017
		4.82141	0.059601	-46.9804	1.94306
		4.8239	0.059601	-46.9809	1.94847
		4.8264	0.059601	-46.9853	1.9537
		4.8289	0.059601	-46.9875	1.95298
		4.8339	0.059601	-46.984	1.94844
		4.8389	0.059601	-46.9811	1.93624
		4.84639	0.059601	-46.9828	1.9396
		4.84889	0.059601	-46.9843	1.94177
		4.85139	0.059601	-46.9841	1.94546
		4.85639	0.059601	-46.9768	1.94878
		4.85889	0.059601	-46.9709	1.9496
		4.86139	0.059601	-46.9705	1.95195
		4.86389	0.059601	-46.973	1.95342
		4.86639	0.059601	-46.9744	1.95278
		4.86888	0.059601	-46.9791	1.95095
		4.87138	0.059601	-46.982	1.9528
		4.87388	0.059601	-46.9782	1.95527
		4.88138	0.059601	-46.9728	1.95727
		4.88388	0.059601	-46.9728	1.9572
		4.88638	0.059601	-46.9735	1.95697
		4.89138	0.059601	-46.9877	1.96085
		4.89387	0.059601	-46.9907	1.95572
		4.89637	0.059601	-46.9914	1.9492
		4.90387	0.059601	-46.9718	1.93682
		4.90637	0.059601	-46.9684	1.93399
		4.91137	0.059601	-46.9682	1.93859
		4.91636	0.059601	-46.9693	1.94486
		4.91886	0.059601	-46.9717	1.94975
		4.92636	0.059601	-46.9768	1.95281
		4.92886	0.059601	-46.9763	1.95879
		4.93136	0.059601	-46.9725	1.96233
		4.93635	0.059601	-46.9703	1.9635
		4.93885	0.059601	-46.9689	1.95785
		4.94135	0.059601	-46.9699	1.94852
		4.94385	0.059601	-46.9726	1.9419
		4.94885	0.059601	-46.9756	1.94574
		4.95135	0.059601	-46.9744	1.94778
		4.95385	0.059601	-46.9772	1.95039
		4.95635	0.059601	-46.9825	1.95354
		4.95885	0.059601	-46.9824	1.95038
		4.96134	0.059601	-46.9826	1.94575
		4.96384	0.059601	-46.9794	1.94409
		4.96634	0.059601	-46.9708	1.94267
		4.97134	0.059601	-46.9631	1.94544
		4.97384	0.059601	-46.969	1.94966
		4.97634	0.059601	-46.9769	1.95362
		4.97884	0.059601	-46.9818	1.95411
		4.98134	0.059601	-46.9823	1.95193
		4.98384	0.059601	-46.9793	1.95041
		4.98633	0.059601	-46.9737	1.94952
		4.98883	0.059601	-46.971	1.95043
		4.99383	0.059601	-46.968	1.96626
		4.99633	0.059601	-46.9721	1.97152
		5.00383	0.059601	-46.9745	1.96949
		5.00633	0.059601	-46.978	1.95906
		5.00882	0.059601	-46.9759	1.94911
		5.01382	0.059601	-46.9688	1.95062
		5.01882	0.059601	-46.9631	1.95681
		5.02132	0.059601	-46.9582	1.9571
		5.02382	0.059601	-46.964	1.95275
		5.02632	0.059601	-46.9712	1.95253
		5.02881	0.059601	-46.9736	1.95166
		5.03131	0.059601	-46.9782	1.95003
		5.03381	0.059601	-46.9824	1.95477
		5.03631	0.059601	-46.9788	1.9581
		5.04131	0.059601	-46.97	1.94906
		5.04881	0.059601	-46.9686	1.95145
		5.05131	0.059601	-46.9709	1.95047
		5.0538	0.059601	-46.974	1.95713
		5.0563	0.059601	-46.9765	1.95795
		5.0588	0.059601	-46.9767	1.95106
		5.0638	0.059601	-46.9734	1.96698
		5.0663	0.059601	-46.9717	1.96972
		5.0713	0.059601	-46.9735	1.9741
		5.07379	0.059601	-46.9746	1.97591
		5.07629	0.059601	-46.9754	1.96925
		5.07879	0.059601	-46.9771	1.96608
		5.08129	0.059601	-46.9804	1.9647
		5.08629	0.059601	-46.9825	1.95896
		5.09129	0.059601	-46.9783	1.95575
		5.09379	0.059601	-46.9786	1.95723
		5.09629	0.059601	-46.9817	1.95425
		5.10128	0.059601	-46.9865	1.95432
		5.11128	0.059601	-46.9831	1.95648
		5.11378	0.059601	-46.9847	1.95726
		5.11628	0.059601	-46.9844	1.95859
		5.11878	0.059601	-46.9811	1.95669
		5.12627	0.059601	-46.9637	1.95813
		5.12877	0.059601	-46.9588	1.95688
		5.13127	0.059601	-46.9581	1.95817
		5.13377	0.059601	-46.9585	1.95836
		5.14127	0.059601	-46.9663	1.96403
		5.14377	0.059601	-46.9695	1.96392
		5.14626	0.059601	-46.9709	1.96304
		5.14876	0.059601	-46.9729	1.95844
		5.15126	0.059601	-46.9765	1.95325
		5.15626	0.059601	-46.9694	1.95369
		5.16126	0.059601	-46.9678	1.96427
		5.16376	0.059601	-46.9685	1.9673
		5.16626	0.059601	-46.9734	1.96809
		5.16875	0.059601	-46.9796	1.96847
		5.17125	0.059601	-46.9826	1.97021
		5.17375	0.059601	-46.9805	1.96836
		5.17875	0.059601	-46.9765	1.95883
		5.18125	0.059601	-46.9782	1.95169
		5.18375	0.059601	-46.9785	1.94564
		5.18875	0.059601	-46.9817	1.94237
		5.19125	0.059601	-46.9792	1.94375
		5.19374	0.059601	-46.9791	1.94851
		5.19624	0.059601	-46.9781	1.95108
		5.19874	0.059601	-46.9766	1.95413
		5.20374	0.059601	-46.9661	1.95954
		5.20624	0.059601	-46.9607	1.96088
		5.20874	0.059601	-46.9593	1.96414
		5.21623	0.059601	-46.9768	1.95889
		5.21873	0.059601	-46.9808	1.9552
		5.22123	0.059601	-46.984	1.95313
		5.22623	0.059601	-46.9788	1.95753
		5.22873	0.059601	-46.974	1.96092
		5.23373	0.059601	-46.9634	1.9664
		5.23623	0.059601	-46.9607	1.96195
		5.23872	0.059601	-46.9594	1.96073
		5.24122	0.059601	-46.9599	1.96335
		5.24372	0.059601	-46.9616	1.96035
		5.24872	0.059601	-46.9661	1.94858
		5.25122	0.059601	-46.9703	1.94195
		5.25372	0.059601	-46.9751	1.93613
		5.25622	0.059601	-46.9774	1.93623
		5.25871	0.059601	-46.9759	1.93816
		5.26121	0.059601	-46.9738	1.94065
		5.26371	0.059601	-46.9734	1.94897
		5.26621	0.059601	-46.9732	1.95368
		5.27121	0.059601	-46.9789	1.96424
		5.27371	0.059601	-46.979	1.96987
		5.27621	0.059601	-46.9783	1.96955
		5.27871	0.059601	-46.977	1.96807
		5.2812	0.059601	-46.9738	1.96305
		5.2837	0.059601	-46.9723	1.95589
		5.2887	0.059601	-46.9658	1.95074
		5.2937	0.059601	-46.9589	1.93828
		5.2962	0.059601	-46.9575	1.93875
		5.2987	0.059601	-46.957	1.93865
		5.3012	0.059601	-46.956	1.93466
		5.3037	0.059601	-46.9585	1.93541
		5.30619	0.059601	-46.963	1.94048
		5.30869	0.059601	-46.9697	1.94188
		5.31119	0.059601	-46.9781	1.9428
		5.31619	0.059601	-46.9837	1.94669
		5.31869	0.059601	-46.9787	1.94577
		5.32119	0.059601	-46.9698	1.94396
		5.32369	0.059601	-46.956	1.94242
		5.32619	0.059601	-46.9477	1.94232
		5.32869	0.059601	-46.9448	1.94448
		5.33118	0.059601	-46.9459	1.94749
		5.33368	0.059601	-46.9484	1.95219
		5.33868	0.059601	-46.967	1.95766
		5.34118	0.059601	-46.9702	1.95932
		5.34368	0.059601	-46.9717	1.96573
		5.34618	0.059601	-46.9732	1.96932
		5.34868	0.059601	-46.9723	1.96689
		5.35367	0.059601	-46.982	1.97199
		5.35617	0.059601	-46.9843	1.96988
		5.35867	0.059601	-46.9852	1.9674
		5.36367	0.059601	-46.975	1.96425
		5.36617	0.059601	-46.9618	1.9602
		5.36867	0.059601	-46.9567	1.959
		5.37366	0.059601	-46.9593	1.95925
		5.37866	0.059601	-46.969	1.95475
		5.38116	0.059601	-46.9729	1.95311
		5.38616	0.059601	-46.9776	1.95962
		5.38866	0.059601	-46.974	1.96443
		5.39116	0.059601	-46.9693	1.96436
		5.39865	0.059601	-46.9599	1.96259
		5.40115	0.059601	-46.9619	1.96688
		5.40365	0.059601	-46.9632	1.97397
		5.40865	0.059601	-46.9658	1.97901
		5.41115	0.059601	-46.9667	1.97745
		5.41615	0.059601	-46.9696	1.96845
		5.41865	0.059601	-46.971	1.96536
		5.42115	0.059601	-46.9696	1.96332
		5.42364	0.059601	-46.9702	1.96303
		5.42614	0.059601	-46.9714	1.96714
		5.43114	0.059601	-46.9677	1.97738
		5.43364	0.059601	-46.9656	1.97824
		5.43864	0.059601	-46.9683	1.97629
		5.44114	0.059601	-46.9698	1.96928
		5.44363	0.059601	-46.9743	1.96399
		5.44613	0.059601	-46.9792	1.96164
		5.44863	0.059601	-46.9764	1.95945
		5.45613	0.059601	-46.9629	1.96142
		5.45863	0.059601	-46.955	1.9616
		5.46363	0.059601	-46.9485	1.96063
		5.46612	0.059601	-46.9457	1.95736
		5.47112	0.059601	-46.9515	1.95836
		5.47362	0.059601	-46.9549	1.96032
		5.47862	0.059601	-46.9604	1.96637
		5.48362	0.059601	-46.9596	1.96356
		5.48612	0.059601	-46.9617	1.95949
		5.48862	0.059601	-46.9651	1.95725
		5.49111	0.059601	-46.9696	1.96028
		5.49361	0.059601	-46.972	1.96378
		5.49611	0.059601	-46.9727	1.96686
		5.50111	0.059601	-46.9674	1.97025
		5.50361	0.059601	-46.9612	1.97082
		5.50611	0.059601	-46.9556	1.9722
		5.50861	0.059601	-46.951	1.97327
		5.51111	0.059601	-46.95	1.97544
		5.51361	0.059601	-46.9543	1.97793
		5.5161	0.059601	-46.9581	1.97538
		5.5186	0.059601	-46.9612	1.97204
		5.5236	0.059601	-46.9619	1.97586
		5.5261	0.059601	-46.9617	1.9741
		5.5286	0.059601	-46.9625	1.97562
		5.5311	0.059601	-46.9631	1.97597
		5.5336	0.059601	-46.9651	1.96964
		5.53859	0.059601	-46.9621	1.9582
		5.54109	0.059601	-46.9593	1.95758
		5.54359	0.059601	-46.961	1.96061
		5.54609	0.059601	-46.9613	1.96542
		5.54859	0.059601	-46.961	1.96931
		5.55109	0.059601	-46.9642	1.97064
		5.55359	0.059601	-46.9661	1.9652
		5.55609	0.059601	-46.9648	1.95741
		5.55858	0.059601	-46.9642	1.95123
		5.56608	0.059601	-46.9734	1.95154
		5.57108	0.059601	-46.9698	1.96154
		5.57358	0.059601	-46.9649	1.9638
		5.57608	0.059601	-46.958	1.96387
		5.57858	0.059601	-46.9544	1.96304
		5.58108	0.059601	-46.9501	1.96288
		5.58357	0.059601	-46.9476	1.96379
		5.58607	0.059601	-46.9487	1.96376
		5.58857	0.059601	-46.9497	1.9635
		5.59357	0.059601	-46.9519	1.97672
		5.59607	0.059601	-46.9528	1.97648
		5.60356	0.059601	-46.9511	1.9766
		5.60606	0.059601	-46.952	1.96694
		5.61106	0.059601	-46.9621	1.96696
		5.61606	0.059601	-46.9665	1.96076
		5.61856	0.059601	-46.9693	1.96281
		5.62106	0.059601	-46.9683	1.96457
		5.62356	0.059601	-46.9676	1.96341
		5.62606	0.059601	-46.9678	1.96436
		5.62855	0.059601	-46.9665	1.96435
		5.63355	0.059601	-46.9554	1.96009
		5.63855	0.059601	-46.9468	1.9603
		5.64105	0.059601	-46.9461	1.9643
		5.64855	0.059601	-46.9521	1.97851
		5.65104	0.059601	-46.9593	1.98423
		5.65854	0.059601	-46.9609	1.99163
		5.66104	0.059601	-46.9633	1.98487
		5.66354	0.059601	-46.9557	1.97769
		5.66604	0.059601	-46.9464	1.9735
		5.66854	0.059601	-46.9478	1.97604
		5.67104	0.059601	-46.9501	1.98306
		5.67354	0.059601	-46.9476	1.98918
		5.67603	0.059601	-46.9482	1.99243
		5.67853	0.059601	-46.9542	1.98922
		5.68603	0.059601	-46.9623	1.96463
		5.68853	0.059601	-46.9675	1.95909
		5.69103	0.059601	-46.9698	1.95631
		5.69852	0.059601	-46.9715	1.95793
		5.70352	0.059601	-46.9744	1.95771
		5.70852	0.059601	-46.9719	1.95974
		5.71102	0.059601	-46.9629	1.96484
		5.71602	0.059601	-46.9475	1.97461
		5.71852	0.059601	-46.9461	1.97362
		5.72102	0.059601	-46.9469	1.97121
		5.72351	0.059601	-46.9507	1.96738
		5.72601	0.059601	-46.9547	1.96391
		5.73101	0.059601	-46.9589	1.96896
		5.73351	0.059601	-46.9618	1.97512
		5.73601	0.059601	-46.9654	1.98242
		5.73851	0.059601	-46.971	1.98615
		5.74101	0.059601	-46.9765	1.98346
		5.7435	0.059601	-46.9799	1.98106
		5.746	0.059601	-46.9818	1.98509
		5.7485	0.059601	-46.9789	1.98674
		5.7535	0.059601	-46.9706	1.99177
		5.756	0.059601	-46.9675	1.9962
		5.7585	0.059601	-46.9616	1.9891
		5.761	0.059601	-46.9585	1.98074
		5.7635	0.059601	-46.9546	1.97714
		5.76849	0.059601	-46.9441	1.96792
		5.77099	0.059601	-46.9453	1.96672
		5.77849	0.059601	-46.9524	1.97113
		5.78099	0.059601	-46.954	1.97274
		5.78349	0.059601	-46.9534	1.97313
		5.78599	0.059601	-46.9496	1.97415
		5.78848	0.059601	-46.9494	1.976
		5.79098	0.059601	-46.9538	1.97565
		5.79348	0.059601	-46.9572	1.97498
		5.80098	0.059601	-46.964	1.97222
		5.80348	0.059601	-46.9608	1.97284
		5.80598	0.059601	-46.9566	1.9715
		5.81098	0.059601	-46.9494	1.9735
		5.81347	0.059601	-46.9469	1.97278
		5.81597	0.059601	-46.9449	1.9698
		5.81847	0.059601	-46.948	1.96934
		5.82597	0.059601	-46.9653	1.96852
		5.82847	0.059601	-46.9716	1.97073
		5.83097	0.059601	-46.9715	1.97296
		5.83347	0.059601	-46.968	1.97596
		5.83596	0.059601	-46.9634	1.97769
		5.83846	0.059601	-46.9594	1.97698
		5.84096	0.059601	-46.9571	1.97636
		5.84596	0.059601	-46.9572	1.97582
		5.84846	0.059601	-46.9572	1.9755
		5.85346	0.059601	-46.9531	1.97392
		5.85596	0.059601	-46.9504	1.97191
		5.85846	0.059601	-46.9489	1.96992
		5.86095	0.059601	-46.9486	1.96929
		5.86345	0.059601	-46.9503	1.97113
		5.86595	0.059601	-46.9537	1.9722
		5.86845	0.059601	-46.9551	1.97185
		5.87095	0.059601	-46.953	1.9693
		5.87345	0.059601	-46.9535	1.9642
		5.87595	0.059601	-46.957	1.95855
		5.87845	0.059601	-46.9558	1.95595
		5.88094	0.059601	-46.9536	1.95681
		5.88344	0.059601	-46.9543	1.96075
		5.89344	0.059601	-46.9443	1.97304
		5.89594	0.059601	-46.9478	1.97759
		5.89844	0.059601	-46.9498	1.97716
		5.90094	0.059601	-46.9524	1.97517
		5.90343	0.059601	-46.9556	1.97994
		5.90593	0.059601	-46.9544	1.9837
		5.90843	0.059601	-46.9507	1.97914
		5.91093	0.059601	-46.9478	1.97602
		5.91843	0.059601	-46.9436	1.96976
		5.92093	0.059601	-46.9433	1.97054
		5.92343	0.059601	-46.9424	1.97356
		5.92842	0.059601	-46.9453	1.97521
		5.93342	0.059601	-46.9514	1.96788
		5.93842	0.059601	-46.9467	1.96993
		5.94092	0.059601	-46.9442	1.97547
		5.94342	0.059601	-46.9401	1.98273
		5.94592	0.059601	-46.9375	1.98656
		5.94842	0.059601	-46.9414	1.98466
		5.95091	0.059601	-46.9462	1.98258
		5.95591	0.059601	-46.9554	1.97767
		5.96091	0.059601	-46.9507	1.98489
		5.96341	0.059601	-46.9523	1.98621
		5.96591	0.059601	-46.9534	1.98564
[truncated: 19,495 more rows]

## Sheet: Fig. S10A
	Fig. S10A		SorC WT				SorC E245A				SorC E245D				SorC E245Q
[truncated: 32 more rows]

[truncated: 13 more sheets: Fig. S10B, Fig. S11, Fig. S12A, Fig. S12B, Fig. S12C, Fig. S12D, Fig. S13, Fig. S15, Fig. S16, Fig. S18, Fig. S19, Fig. S20, Table S2]
